# Supplementary material for: Genome-Wide Identification of WRKY Genes in Artemisia annua: Characterization of a Putative Ortholog of AtWRKY40
Source: Plants (Basel). 2020 Nov 28;9(12):1669. doi: 10.3390/plants9121669 (PMC7761028; doi:10.3390/plants9121669)
Supplement: Supplementary file 1 [file plants-09-01669-s001.zip]

Archive with 6 entries (6 files):
- Suppl_rev/Fig S1.pdf
- Suppl_rev/LegendFigure S1.pdf
- Suppl_rev/TableS1_AaWRKY_database.xlsx
- Suppl_rev/TableS2_prot_sequences_MEME.xlsx
- Suppl_rev/TableS3_promoter_sequences.xlsx
- Suppl_rev/TableS4_RSAT_results.xlsx
