# Supplementary material for: Genome-Wide Identification of WRKY Genes in Artemisia annua: Characterization of a Putative Ortholog of AtWRKY40
Source: Plants (Basel). 2020 Nov 28;9(12):1669. doi: 10.3390/plants9121669 (PMC7761028; doi:10.3390/plants9121669)
Supplement: Supplementary file 1 [file plants-09-01669-s001.zip › Suppl_rev/TableS1_AaWRKY_database.xlsx]

## Sheet: AaWRKY_database
Protein ID	transcript	nn length	protein	aa length	group	Aa WRKY #	Locus_tag	mRNA	description	Exon number	Intron number	Gene name	Reference
PWA17905	ATGGTTGAGACTTCTCTTGGCATTGATCTTAACGTCACCCCTTTCCACCTAACCGATGATACCCCGAAAAACAATGAAGATAAGTTAAACCAGATTAACTTGGAGAACAAGAAGTTAAAGGAGATGCTAACACTTGTTTTGGACAACCATAACTCACTTCAAAACCATGTTAGCAAATTAATTCGAGACCGTGATTTATTAGCATCTAGTCCGAATAAAAGGAAGTCCGGTGAGTGCTACGAGTGCAACACAAGTGGGAGCACTGAGAATCATCATCAACGATCATTAAAAAGGCCAAACAACGGCGTTAAAAGAGTTTATACACGAACGGATCCATCTGATACATCCTTGGTGGTAAAGGATGGATATCAATGGAGAAAATATGGGCAGAAGGTGACC…	717	MVETSLGIDLNVTPFHLTDDTPKNNEDKLNQINLENKKLKEMLTLVLDNHNSLQNHVSKLIRDRDLLASSPNKRKSGECYECNTSGSTENHHQRSLKRPNNGVKRVYTRTDPSDTSLVVKDGYQWRKYGQKVTRDNPSPRAYYKCSFAPSCPVKKKVQRSLDEPDLLLTIYEGEHNHKSTANEHETQTSKARFNSPTELGKFDDTLVEQMANSLRRNPDFIEDLAEAISSKIFENDLF	238	II a	AaWRKY1	CTI12_AA630220	1_mrna_66481	DNA-binding WRKY	4	3
PWA24686	ATGCAAGGGTCCACTTGCTCTTTAGCATTGTCATTAAATGCAAAATGTTCAGCCAGCAAGGCCTTGGATGATAGTAAGGTTCATTTTGAAAGGTCATCAGATGATGGGTATAAGTGGCGAAAGTATGGGCAGAAAATGGTGAAAGGAAGTAAATTCCCAAGAAGCTATTACAAGTGTAGACATCCCAAGTGTGAAGTGAAAAAGATTTTAGAACGTTCTACTGGACAAACAACAGAGATTGTATATAAGGGTACACATGATCATCCGAAACCTCAACCTAACTATCTGTTTACTGCCGGTGCTCTTATGTCAATACAGGAAGAAAATCAAGATAAAGTTTTATACGTGCCTGCTCAAGCAGGTGCCACTGATATGGATGTAACTCTGCCACAGTTGAAC…	1083	MQGSTCSLALSLNAKCSASKALDDSKVHFERSSDDGYKWRKYGQKMVKGSKFPRSYYKCRHPKCEVKKILERSTGQTTEIVYKGTHDHPKPQPNYLFTAGALMSIQEENQDKVLYVPAQAGATDMDVTLPQLNITNNEVDDDLDFKRRRTNIDTLDVTPVIKPIREPRLVVQTISEVDIIDDGYRWRKYGQKVVRCNPNPRSYYKCTSAECPVRKHVERASHDPKAVITTYEGKHNHDLPTARSSSSRDVAGPASVKVKGNATMKTEANDAICLDLSVGNRFSEQQLQPPNAETIHSQVHVSNSSFDKVVQSACCGMVNCGVDRYGCIENEVGTPSFDIATLAHTSNLYPQNLETVLLDP	360	I	AaWRKY2	CTI12_AA628620	1_mrna_66306	DNA-binding WRKY	4	3
PWA32002	CTTGTTTTCTCATTTGGTTACAAGTCTTCTTCGCCTTATAATGCCCATTTCATTGCAATTGTTACATACCGTAGACTTTTTATTTATCACGCATCTAAGGTTCTTTATATAAATCTTATGCTTAGCTTGGGTACAAAACGTTGAAAACCGGCAACGCTGATCACACTCAAATCATTATATATGTCGATAATGGAAGCTAGATGTGAGAATATGGTTCTTAACTCATTTGATGGTCACAAGTTTCCAATCACTCGCCATGAAAATGAGTCGTCCAAGATCGACGAAATGGATTTCTTTTCGAGAAGTAGTAGTGGTTCTTTGAAGAATCCATTGAGCATTGATGTCAAAGAAGAGGAACAACAAGATGGAGCTCATCAAGAACTTCAACTTAACTTAAAT…	1797	MSIMEARCENMVLNSFDGHKFPITRHENESSKIDEMDFFSRSSSGSLKNPLSIDVKEEEQQDGAHQELQLNLNVGSSPTTTNGAKMNVGSPCTNNQTTHKMAILQAQLEKMKRENEGLRSMVSQVKERYVFLQKHIQENIISHETSENIKMNEVVKEDTKQSLLFPLEFNNLNQITKPEVDNNMMKIDSNVDSPHNKDFKFNSPRDGDRVAVEATMRRARVSVRARSEASMISDGCQWRKYGQKMAKGNPCPRAYYRCTMAVGCPVRKQVQRCAEDRTVLTTTYEGTHNHPLPQAATAMASTTSAAASMLLSGSISSSNNLNHHLTSGSMLSSYPPNITTSLSSTAPFPTITLDLTNPSTNQHIPQPPFHFPFSTNMLPNINLPNRPLVLGQLSSQHFN…	460	II b	AaWRKY3	CTI12_AA625360	1_mrna_65989	WRKY domain-containing protein	6	5
PWA34063	CTTCAATTCCTTATTCTCTTTAGGCCAATCTCCAACCATAGAAAGTTTCAGAGAATCTTGTTCCAGGCTTCATACATAATTTATCCAAACACTCAAACTGATCATTTCTTTTTCATCAATCATATAACTTATTTCAAAACACAATCCTAAACAACTTGACTTGTTCTTATTTCCTTGCTTTTGTCTGTTTTATTTGATCTTTATGCAGTTTATAAGATACCCTTTTGTTTGATTGATGTGTCTCATAAAAAAAGTCCTTAGTATAAAGTACACTGTGTCTTATCAAGACTGTATCTTTTATGTGTTCTGAGAATTAATCATTATATTTAAGCATATGGGTCCGGTTTAAGAATTCGTGTTCCAAAAGATTGAGTAATTTTCTTTAAAAGTTCTTTTTAA…	1343	MEEVELANKSAVKSFHEIITLLSQPHDHFHHRKLIDLTSDVVTGFKRVSSLLDAKLSHPRVRKSKNFKTRVPENILLEKDNHSAPNVFKKNISLANQYPSSVQIPQNTPTSFANYQFLQHQQKYQLEQQAKMMYRGSNSGYNLSFDSSGCTPSMSSNRSFVSSLSIEGSVSNISGSSSHLVGSYGQDTYQHKRRCSARGHDGSSGGKCHCSKKRRHRVKRSIKVPAISHKLADIPPDEYSWRKYGQKPIKGSPHPRGYYRCSSMRGCPARKHVERCLDDFGMLIVTYEGDHNHSLLLPSQSLNT	304	II d	AaWRKY4	CTI12_AA623810	1_mrna_65678	protein WRKY1	3	2
PWA35451	AAACACTTTTTCCTTCTCTTTGCGTATGGAATAGAACTGTCATATGTATACAAAAAGTCAGCGACTTTATTTTTTCTCTTTCTATTTTCATTCCATTTCATTCTTCCAAACCCTAATTTTTTTGTCATTTTCATCACATATTAAGCACTCATTTCCAAATATAGACCAAAAGGAAACAACCCCATCAAGTTCTTTTTCAAATCTTTACGTTTGTTTGGTGAAAAAAGCAGCGAAAACGAGTTGGGTAATTGGTCAAAACCGGCCAAGATTTTCTTGATCAGTTCTTGATCCATAATGGAGAATAATTTTCATGGTGATTTAGGAGATATTTTTCGGCCAGGAAGTGTTAATAACTCGGGTGATATAGATCCTCCTGGTGTATCGGTTTCGGTTTCAGAT…	1576	MENNFHGDLGDIFRPGSVNNSGDIDPPGVSVSVSDHWQYFDHQDNQEPQMIQKSTRLIHDEGFGQPFTSLLVDPFVHEGTSTPCFFGTTTTTTTSLDDFEQSTPSLGFDHHHQHHHDHKIMNNNNHTHNNIFSKMLQISPNAAKSTLSSNNEMITSSSSNSSAPKRSLLEASTTSSTLQISSPRNPAIKRRKSQAKKVVCIPAPAPANSRPTGEVVPSDLWAWRKYGQKPIKGSPYPRGYYRCSSSKGCSARKQVERSRTDPNMLVITYTSEHNHPWPTQRNALAGSTRTPQPPKTTTIANEQTPQKETTEDDQGSTIMRGTNCVQVKDELQTLEPSFPQGYRPELPEHGSGMQPDHDFFSSLGEIEVDPISMLLNQGFLGGDEEEDNYNKDLDPFG	397	II e	AaWRKY5	CTI12_AA609360	1_mrna_64290	DNA-binding WRKY	3	2
PWA37727	CCAATTATATCTCACACACCACCAAATAACCTATTATATATCTATGGAATCATATTATCAGCCAGGATGTTTACCAAGCAATCGAATCAAAGCCATTCAAGAGCTTACAGAAGGCCAACAATTAGCTAATAAGCTTCGAGAAATGCTCGGGCAGCCAGAAAAAGTCGAGTGTGATTGCAAGTCAGTTGATAGTATTGCGGTTCAAATCTTGGGGATGTTTGATAACACCCTTTCAATCTTGAACTCTTATAGCTTTAATGAGTACCCCGATATTCTAACAGAAGCTACGAGATATAATACTAGTAGTTTGGATTATCAAAAGTCACAAAACTGTGGTGAAAATGCCAAGTTTGTAAGATCAGAAAAAAATAAAAGAGGATGTTACAAAAGAAGAGGAAA…	1003	MESYYQPGCLPSNRIKAIQELTEGQQLANKLREMLGQPEKVECDCKSVDSIAVQILGMFDNTLSILNSYSFNEYPDILTEATRYNTSSLDYQKSQNCGENAKFVRSEKNKRGCYKRRGNSSTSMKITSSLIDDGYVWRKYGQKAILNAKNQRNYFRCTHKDEKGCRATKQVQKTNDEIPKYKTTYNGYHTCKKSHEVVYGISDSLDCSDNSLILDFKTNTLIENKQVGLFYHSSKQISKENFSSLGLSQEQCSSSDNYTASDPFTQLPDVPLEPMSTISSGLDYEDMIFSGVFSSSSGTQGYEIDMFGSYDVGDFLFQL	319	III	AaWRKY6	CTI12_AA587740	1_mrna_62013	WRKY domain-containing protein	3	2
PWA38236	ATGGAGTTTTCCTCTTGGCTGGATAGTCTTCCAAGCAACCAGATCGAGGCTGATCAAGAGCTTACTCACTGCCACCAATGGACAGATACGCTGTCCGAGATGCTTTGTATGTCACAATACAACGAGGTCAATCTTGGAACATCTGATTTGCAGTCAAGTCAAGCCTCAGAGGTGTATGCTAGCACCTATTCAATCATGACCGATCACAATGTCAACAACGGCGTTCCTCATATGCATACAAACGATATGTATACCCTAAAAAGTTTAGACGGTAGTAAACCGATGGACATCGATGACAAGATAGTGAAGACGGTAACACCATCGAAAAAGAAGAGAGGATGTTATACTAGAAAGGGTTCATGGACATCTTCAAATGTAACTTCATGTACTGATGATGGA…	906	MEFSSWLDSLPSNQIEADQELTHCHQWTDTLSEMLCMSQYNEVNLGTSDLQSSQASEVYASTYSIMTDHNVNNGVPHMHTNDMYTLKSLDGSKPMDIDDKIVKTVTPSKKKRGCYTRKGSWTSSNVTSCTDDGYEWRKYGQKEIQKSKHKRNYYRCLYKFEQGCKATKQVQKTEDDPTKYMITYHQYHTCKNFLGPPQIILDSPDDANDTSIIINFESNSLIEKKEVDHQFTPKKHEQHECLSSAPLWDSRSCPFGPVFPMSSGLEHDCEIFTGVSSAINETKHILEDFDFDEIPLDVSFC	301	III	AaWRKY7	CTI12_AA583180	1_mrna_61508	WRKY domain-containing protein	3	2
PWA38875	TCTTGTCACCTATTGCTTTATTTCCCTTTCTCTCCTTCTTAATCAATTGGCTTTCTTTAATGCTTCCTTCCTCTTCCTACTTCCATTTCTAACTCATTTAACAACAAACACTCTCTAAGTTTTCTCAACATAAACTAGATCAAAATGGATGATTTTCAAGCTTCCAAGAAAAGGAAGGTGGGTGAGAAGATTGTAGTAAAAGTGAAACTTGAAGAAAATGAAGGGAAAAAGAAGAGTGATCAAAACCACCCTTCTTGTGATTCTTGGTCTTGGAGAAAATATGGTCAAAAACCCATTAAAGGATCTCCTCATCCAAGGGGATACTACAAATGTAGCACATCAAAAAGTTGTACAGCCAAAAAACAAGTGGAGATATGTAGGACAGATTCATCCATGCTT…	1074	MDDFQASKKRKVGEKIVVKVKLEENEGKKKSDQNHPSCDSWSWRKYGQKPIKGSPHPRGYYKCSTSKSCTAKKQVEICRTDSSMLIITYTSTHNHPNPTNSKQTKNDAKSEISTTPEPDQEYEEEEKPVEPDQEYEEEKPVEPDQEYEEEKPPVVTLENDDFRYIQTPEEETHLTINLENTYFYDEPLMYPDLMNFSSLKTEENDFYDELEELPMSSSTFKSFMRSNFFEERVLVQPS	238	II d	AaWRKY8	CTI12_AA575820	1_mrna_60865	WRKY domain-containing protein	3	2
PWA39031	ATGGAAAAGAAAGAAGATTTAACCAACAACAACAAGACCTTAAAAAACACAAACTTAATGGCAAACTCAACTTTTTCAGATCAGATTCCAACACTCTATGGAGCTAATAGTGGTGGTAATTTTTTTGATATACCACAAGGGTACTTAGACGATGTGTTATCATTTCAAGATTATGGCGGCTCATCTCTTTTTGATTTGCTTCAACAACCTATTGCACCACCAAGTTTGGTAGCTGAGCCACCCTCTCTCCCACCACCACCTCCAACTGAGACCATGGAGATGGTGAACACACCGACACAGAACTCATTGAAGCCCAAGAAAAAGAATCCAAAAAAGCAAAGGGAACCAAGATTTGCGTTCATGACAAAGAGTGATATTGATCACTTGGATGATGGTTAT…	612	MEKKEDLTNNNKTLKNTNLMANSTFSDQIPTLYGANSGGNFFDIPQGYLDDVLSFQDYGGSSLFDLLQQPIAPPSLVAEPPSLPPPPPTETMEMVNTPTQNSLKPKKKNPKKQREPRFAFMTKSDIDHLDDGYRWRKYGQKAVKNSPFPRSYHRCTSVACGVKKRVERSSEDPSIVITTYEGNLKHTLHRCVAKFDHRSVYND	203	II c	AaWRKY9	CTI12_AA508590	1_mrna_60710	WRKY domain-containing protein	4	3
PWA39112	CTTCACCTTATTTTCTCGTCAAAGACACACACATTCCACTCCATTTTCTCCAAAATGGATAACCAGCTAGATGCAATGTTTCATTATTCATCATCTCCAACTTCACCACCACCACAAGCTGACGTTTCTTCATATTTATCACTAAACATGGCGAACCAATACAATAATTCCCATGCAGATAAGAAGCACTACAGCAACTACGAACAATCAGATGTGTCTAGAAGTACTAGTAGCTTTAGTACTGGCGAAAGTAGCGAGCTAAATATGTCGATTATGGGGTCGGGAAAGGTTAATGTAAAAAAAGGAGAGAAGAAGATAAGAAAACCTAAATATGCTTTTCAAACAAGGAGTCAAGTTGATATACTTGATGATGGTTATAGATGGAGGAAGTATGGTCAA…	668	MDNQLDAMFHYSSSPTSPPPQADVSSYLSLNMANQYNNSHADKKHYSNYEQSDVSRSTSSFSTGESSELNMSIMGSGKVNVKKGEKKIRKPKYAFQTRSQVDILDDGYRWRKYGQKAVKNNKFPRSYYRCTQQGCNVKKQVQRLSKDEGVVVTTYEGMHTHPIERSTDNFEHILTQMQIYSSS	183	II c	AaWRKY10	CTI12_AA575070	1_mrna_60630	glandular trichome-specific WRKY 1	2	1	AaGSW1	Chen et al. New Phytologist 2017
PWA39318	ATGGGTGGACTTGATGACCATGGTGGTATAATCGGAGATTGGATGGCACCTAGTCCTAGCCCGCGATCTTTTTTTGCAGCTATGCTAGGTGAAACTGATGTTGGCTCACGGACGGTACCTGAGCCTCCAAAGTTCGATAACAACAATGATGGCGGGTTCACCTTTCCTGGACCAAATAGGCAGGTTATGTCTGAAATTGGTGACGAGAATCAAAGTGGACAAATGGGTAATCAAGTGATGAAATCGGGTGAATTTGGCGAGCAGAAACCGAGCTCGAGGGCTGGTCTTGTTGAAAGGATGGCTGCTAGAGCCGGTCATAATGCTCCTAGGTTGAATACTGATATGGTCAAACCTTCGGATGCTTCGCAAAACCAGCAATCTCAGTCACCTTACTTGACG…	3189	MGGLDDHGGIIGDWMAPSPSPRSFFAAMLGETDVGSRTVPEPPKFDNNNDGGFTFPGPNRQVMSEIGDENQSGQMGNQVMKSGEFGEQKPSSRAGLVERMAARAGHNAPRLNTDMVKPSDASQNQQSQSPYLTIPPGLSPTSLLDSPVFLSNSLAQPSPTTGKFQFPPNGNSNGKGRSSLMFSDSSNRSKDNFFEEPNNTSFAFKPFPNSAPFLRGHVNPSPPFMSAQSFHHNEAFVQSEKQFQPQKIEPNQNYSLPIGNLEGSQKHLKEHHDDDADQRTSGDIANANSASADDGYNWRKYGQKQVKGSEYPRSYYKCTHPNCPVKKKVERSHEGHITEIIYKGAHNHPKLGPNRRSGNGSSGVLSDMQGDVNEQGGNSVDGSSVWGASMQHKGSNNWG…	1062	I	AaWRKY11	CTI12_AA573360	1_mrna_60425	DNA-binding WRKY	9	8
PWA39515	AACAAAAGAAAACGTATATACAACAAGTCAAACATTGCTGGCCCCCCTCATTATAAGAGCAGATCTAAGTTGCTATTACCTTTCTCATTTATAATTTTATTCAAAAATAGCAGCATAATACTTTTGACACACACAGAGAAAGCAGCAATGGAAGTTGATCTTAGAAAAACAACCGAAGTTAAGCACGAAGATAACGGAGATGATCGACATGACTGCGAACAAGAGGATGAGAAGCAATTTGAGTTAACAAAAGCCGAAATGGGTGAGGTCAAGGAAGAAAACCAAAGGCTACGGGTGCACTTGGACCAAATCATGAAGGATTACCAAACCCTTCAAAAGAAGTTCCAAGACATTATCCATCATCAACAACAAGAAACTCCAACAACCATTAATGCCAAT…	2015	MEVDLRKTTEVKHEDNGDDRHDCEQEDEKQFELTKAEMGEVKEENQRLRVHLDQIMKDYQTLQKKFQDIIHHQQQETPTTINANAIKQNEEPQINDESELVSLSLGRTSSMDIVKKDKRSTTPPTKSAEGLDLGLECGKFEISSTTQAESSINLSPDNSLEEAKDEAGETWTPQKPPTPKRSGDDQEVSQQNPVKKTRVSVRVRCDTPTMNDGCQWRKYGQKIAKGNPCPRAYYRCTVSPTCPVRKQVQRCPQDMSILITTYEGTHNHPLPVSATAMASTTSAAASMLTSGSSTSGSNSNPNPSTSSHGLNFYLNEHSKLKPIYLPHSSMSPSPSCPTVTLDLTSNTLSTSSPYNYRSTPMNTTFPPRYSTTNLNFSSLESNALPLAWSNGTLNYGKSQ…	549	II b	AaWRKY12	CTI12_AA571410	1_mrna_60226	WRKY DNA-binding protein 72	4	3
PWA39770	GTGGCAATACATCTGAAACAAATATTTTTCTGTTGAAAACAGTAGCCTAAAATGGAGAAAAAAACTAGTATTTTGGTAGAAGCCCTAATTAATGGCAAAACTTCTGCAAAAAGGTTGCAAAATCTGCTTGGTCGAAATGATCTAAATACTGATGATATTGTTTCCATCGATGATTTAGTGATGGACGTAACAAAATCTTTTGTTGATGGTCTCTCCGTGTTGAGTTCTTGCGATTCCACCGATCCAGAACCACAAGAAATTTTCACTCCTAACGGCAAGGAGACACCGCCAGCGGTCGCGAAACAAAGGCGAGGTCAGTACAAGAGAAGAACAAGCATGGATTCAAGGGTGAAAGTTAGTGATACACCGGAAGATGGTTATCAATGGAGAAAATATGGA…	939	MEKKTSILVEALINGKTSAKRLQNLLGRNDLNTDDIVSIDDLVMDVTKSFVDGLSVLSSCDSTDPEPQEIFTPNGKETPPAVAKQRRGQYKRRTSMDSRVKVSDTPEDGYQWRKYGQKEILNSKFPRCYFRCTYKHDLGCMASKHVQQLEKNKFRITYFGRHTCHTTPHNRVVPHDNNGVVLDFEAFKNHGYTTNIPSTTKIRPSRKRKSLSNKVSSTNIDARLSPSLVSDDLTAMDDLYPYYGTPGSDNGSSSPSIISDGLLGMDIFENEVFLREFMGDDVHDGIILESFWGHN	295	III	AaWRKY13	CTI12_AA567900	1_mrna_59974	WRKY domain-containing protein	3	2
PWA39839	ATGTTGTTAAATGCAAAATGTTCAGCCAGCGAGGTCATGGATGATAGTAAGGTTCGGGTTGAAAGGTCATTGGATGATGGGTATAAGTGGCGAAAGTATGGGAAGAAAATGGTGAAAGGAAGCAAATTCCCAAGAAGCTATTACAAGTGTAGACATCCCAAGTGTGAAGTGAAGAAGATTTTAGAACGTTCTTATACTGGACAAACAACAGAGATTGTATATAAGGGTACACATGATCATCCGAAACCTCAACCTAGCTGTCTGTTTAGTGCTGGTGCTCTTATGTCAACACAGGAGGAAAATCAAGATAAAGTTTTATATGTGCCTGCTCAAGCAGGTGCCACTGATATGGATGTAACTATGCCACACTTAGACATTACCAATAACGAGGTTGCCGAT…	927	MLLNAKCSASEVMDDSKVRVERSLDDGYKWRKYGKKMVKGSKFPRSYYKCRHPKCEVKKILERSYTGQTTEIVYKGTHDHPKPQPSCLFSAGALMSTQEENQDKVLYVPAQAGATDMDVTMPHLDITNNEVADDLDLKRRRTNIDTLDVTPVIKPIREPRLVVETMSEVDIMDDGYRWRKYGQKVVRCNPNPRSYYKCISAECPVRKHVERASHDPKSVITTYEGKHNHDLPAARSSSKDVAAQASVKAKGNATIKTEANDAICLDLSVGNKYSEQQLQPPNAETIHSQAQNPIPVLTKFSNRHAVAR	308	I	AaWRKY14	CTI12_AA569030	1_mrna_59901	DNA-binding WRKY	4	3
PWA41150	ATGGGGACTAGTGGGAAGGCTTCACATATGTGGTGGTGGAGATGGAAAACTGAAGATCAGGCTCTATGGAAACAAGTTATTCAAGCTATTCATGGGCAATTGGATGGAGGAGCAGTTAAAAAAGGCACATGGGCTAATATAACAAAACTAGATGAGGAGCTTCAACAACTTAACATTCCTTTCAAGTCTTTCTTTTCTCGTAAAATCGGTAAGGGAGATTCAGTTTTTTTCTGGACTAATGAATGGATTGGTGATTTAAATCTTGCAAATATGTTTTCTCGATTATACGCTCTTGAGATTGATAAGGATTGTAGTTTAAGTGAGAGGCTCATTCGGGTTGGTGAAACTTTCACTTGGAGTTGGAATTGGAGACGGGCTTTAAGAAGCGGGCGGGAGAGG…	1683	MGTSGKASHMWWWRWKTEDQALWKQVIQAIHGQLDGGAVKKGTWANITKLDEELQQLNIPFKSFFSRKIGKGDSVFFWTNEWIGDLNLANMFSRLYALEIDKDCSLSERLIRVGETFTWSWNWRRALRSGRERADFDQLMEVVRDVILSNVSDSWRWSLEKSDMNCGEGFLCVNTISSGCDGSFDCSYHRLDEGSLGMSHQQALAQITSQASQVHTQSHSQLPQNYSFNSNATTYQRLPPSIPNHNTAKESSNLSNSDNRYQPPSIAVDKPADDGYNWRKYGQKQVKGSEYPRSYYKCTHPNCPVKKQVERSVEGLVTEIIYKGQHNHQPPQSKRGKDSNTGTSSQYEQGFEGQTSNFCHSRDGRSMHSLTMKDQESSQATYENSGSSDGEEVGDDVSR…	560	I	AaWRKY15	CTI12_AA556160	1_mrna_58591	DNA-binding WRKY	6	5
PWA41554	GCGATATATAAGTATTAAAAACCTAGTGTTGTGTACTACTTCTTTAGATATACCTCACACCACCAATCATTATATGGAGACTCCAACTTGGCCAGAAAGTTTACCAAGTAACCGAATCCAAGCTATTCAAGAGCTTATACAAGGCCAAGAATTGGTAAGCAATCTATACGAGATGCTTTGGCGGCCGAAGATTGAGTCCGACCCTATATTAGAAGATGGTGTGGTGGTTCAAATCCTAGGGATGTTTGAGAACACGCTCTCAGTCATGAGATCTTGCAGTTCCATCGACCCTCAGCTACGACACTTGCCAAAAGACTTCCATTCCTCGGGTAGTTCAGATGGGACAATTTCAAAAGATTCGGACGAAAGTCAAAGTACTTTAAAACCTGGAAAAATAAG…	1893	MINLFSTCRKNSRTSTEVTSFLIDDGHVWRKYGQKQILNSKHQRNYYRCTYKIDQGCRATKHVQKIMDNPPKYKTTYIGQHTCDNLQRAPPIILDSSDPSDTSILLSFETMGFTEKKQIDPSQCSLKHNSYSSSNNHLSWNPNKQVPFIKSDPVSVTSSGLNHGHQRPLAVHSGYDNGDMTSSVAYSSMNSTYAREGEEWNKADLHELFAEVGEKEDMYVVRKVCKVGRKFVFARFFKVGSLHVLENRLNITRIGNFNLRAKIVMFKKPISESKKESKRDEWVLDVPSELTQSPTVNLLASLNHTVDESFVILSLFEPQSLWLSFNNTNCKGVKIDIESKNIIESGSNSIFEEVNDLMGMDLNCINTCKFFIARDFMAEEGCTKADDDVTSTFPPKSKK…	422	III	AaWRKY16	CTI12_AA542070	1_mrna_58187	DNA-binding WRKY	5	4
PWA42009	GCAAAAAAAAGGAGAGTTGACATATTCTTATAATATCTTAGACGTGCAAAGCCGAACATGGATCACAAACGAATCGTTGATGAGTTGACTCAAGGCAAGGAGTTTGCTAAGCAACTCATGATTCATCTTGATAACCCTGTGTCTTCTAACGAAGTCCAAGAATTCTTGATTCATAACATCCTTAATTCATACGATAAATCGTTATCTTTACTCACGGGTCATGGGCTCAGTCCGGTATCACATTCACATGGCACAAATTTTGGGCGTGACTTAGAAAATCTGGATCATAAAGATTTAATTGCCAAGAGGAATGATAATGGGATTACGGGAAAGTGGAAGAGTCAGGTGAAGGTGAGGGGAGACATGGGTTTTGAAGAAGCTCTTGATGATGGGTATAGT…	1443	MDHKRIVDELTQGKEFAKQLMIHLDNPVSSNEVQEFLIHNILNSYDKSLSLLTGHGLSPVSHSHGTNFGRDLENLDHKDLIAKRNDNGITGKWKSQVKVRGDMGFEEALDDGYSWRKYGQKDILGAKNPRGYYRCAYRQVEGCLATKQVQKVDKEPNTFDITYRGSHTCNPGSHQESTSLSLPVSTPRQETQQPQQQNQVVQSPETLLKFRTTPMAMSANFETHSFHFPSTSNKLFNLPPVDNIHDDPTACGSISNAMTVESELHGVVSAAAISPTSSQNVDVGFRFGELDFGWGLLGCGELTGVGLAGVVGSAWVCGSVCNGVGAGEESLQDQVVATPGNAKALWDHIKDLFHDNKDARAITLDSELRSIKLGNLTINAYCTKIRAMADRLANLGEKL…	461	III	AaWRKY17	CTI12_AA548730	1_mrna_57736	DNA-binding WRKY	7	6
PWA42409	ATGACTTATGCATTATATTTGTATATATGTAAAAAAGTCAGCCTGACTAAGNGACCCAAGATTTCCAAGGTTTTTGTTCGTGTTGAAGCTTCGGATACCAGCCTAGTAGTGAATGATGGATATAAATGGAGAAAATATGGACAAAAGGTCACAAGAGATAACCCTTATCCTAGAGCTTACTTCAAATGCTCCTATGCTCCAACTTGTCCTGTTAAAAAAAAGGTTCAAAGAAGTACATATGATAAAACCATAGTGGTGGCAACTTATGAAGGAGAGCACAACCATCAATACCCTTCAAGACACGAGATAGTCATGAGCCCATGCTTGAACCACATTGTGACCAATGACTCGCCTCGCTTAGCCATTCCAACCATCACTCTTGATCTAACAACCCCTATA…	759	MTYALYLYICKKVSLTKXPKISKVFVRVEASDTSLVVNDGYKWRKYGQKVTRDNPYPRAYFKCSYAPTCPVKKKVQRSTYDKTIVVATYEGEHNHQYPSRHEIVMSPCLNHIVTNDSPRLAIPTITLDLTTPIKSGSHTETQMALQQFLVDQMTSSLTKDPSLKAAVASAISGQIAKS	178	II a	AaWRKY18	CTI12_AA529930	1_mrna_57331	putative WRKY transcription factor 40	3	2
PWA43186	ATGGAGTGTTTCCATCGGAGGTACCTCGGAGCTCTCCATCGGAGTTACCTTGGAGGTCTCCATCGGAGGTACCTCAGAGCTCTCCATCGGAGGTACCTCGGAGGTCTCCATCGGAGGAGAGTCTCAGCGGAATGTTTCGATCGTAGTTTCGATTCGACTAGCATCACAACTTTAAGTGAAACAACTACTCAGCCTCAAGATACTGAGACGGATATGCAACATCAAAGTGCGAAAGAGAGTACTCAACCCCAAAATGCCAGAGCAGCCACTCAAGGTCAAGGCACTTGTATAGGTGAGAATTTTGATGGTGTTGGGTCAGATAAAGACGACCTCCGCGACAAGGATGATAGTGAGAACGTTGGGTTTTATTATCATGCCAAAGTAGGGGACACCATTGGA…	1726	MECFHRRYLGALHRSYLGGLHRRYLRALHRRYLGGLHRRRVSAECFDRSFDSTSITTLSETTTQPQDTETDMQHQSAKESTQPQNARAATQGQGTCIGENFDGVGSDKDDLRDKDDSENVGFYYHAKVGDTIGDTIHKEFLSPAPGLYYMPYPYNEGSRSNLPKYMREEWDEVHVVKIGLLSKELLHDPKNHLQGSHQEALATIIAQAHSESQIKSSPTGLSVMPVTLSPERSDSQIETHVAEANEEETTDHKSLPAIQTPDDRYTWRKYGQKQVKSPGSSRGYYKCSYGACDAKKFESYDQFNSVIKIVYKGQHKHDPPKKVIPKGDEMLSTPESLKRKTTSTSGLKENQSSGCAPIQIVHIDDSWEKPRPRYEYVPKHPKKPKFSVQAAADIEISAD…	503	I	AaWRKY19	CTI12_AA538080	1_mrna_56554	DNA-binding WRKY	7	6
PWA44384	ATGGAGTCTTCAAGTTGGCCAGAAAGTTTACGAAGCAACAGAATTCAAGCTATTCAAACTCTAACAGAAGGTCAAGAAATGATTAATACTCTTTGCGAGATGCTTTTGTGGCCTCAAGAGATTGACTCTGGCCCCATATCAGATGGTCTAGTGTTTCGAATCCAGGGGATGTTTGAGAACACTTTGTCTATCATGAGCTCTTGTAGTTCCAATGAGTCTGTTCAGCTTATGAAGAGCGATGTTCATTCCCTACGTAATTCAGATGAGGATAAATCAAAATATTCGGGCATTCACAAGACAATAACACCGGCGAAAACTAAAAGGGGATGTTATAAAAGAAGTAAAAACACATGGACATCTACACAAATCGCTTCAGCTTTGGTTGATGATGGACATGCA…	963	MESSSWPESLRSNRIQAIQTLTEGQEMINTLCEMLLWPQEIDSGPISDGLVFRIQGMFENTLSIMSSCSSNESVQLMKSDVHSLRNSDEDKSKYSGIHKTITPAKTKRGCYKRSKNTWTSTQIASALVDDGHAWRKYGQKKILNSKHQRSYYRCTHKIDQGCLATKQVQQIQDSPPKYKTIYSGDHTCKNLERAPTIVLDFPEPRDTSIRLSFEKKGYVENKHVEPNFPSIEQELKEGFPFSGSLRHNEPSFSNNYLSVEQNAYTSRRPLEPISMTPFGYGDIISSNAYSYTPSTNGHGFEMEEMHEKNDFDDFPYDLCF	320	III	AaWRKY20	CTI12_AA526880	1_mrna_55357	DNA-binding WRKY	3	2
PWA44385	ATGGAGACTCCAACTTGGCCGGAAAGTTTACCAAGTAACCGAATCCAAGCTATTCAAGAGCTTATACAAGGCCAAGAATTGGTAAGCAATCTATACGAGATGCTTTGGCGGCCGAAGATTGAGTCCGACCCTATATTAGAAGATGGTGTAGTGGTTCAAATCCTAGGGATGTTTGAGAACACGCTCTCAGTCATGAGATCTTGCAGTTCCATCGACCCTCAGCTACGACACTTGCCAAAAGATTTCCATTCCTCGGGTGGTTCAGATGGGACAATTTCAAAAGATTCGGACGAAAGTCAAAGTACTTTAAAACCTGGAAAAATAAGAAGGGGTTGTGATAATAGAAGCACATGTAGAAAAAACTCCAGGACATCTACAGAAGTAACTTCCTTTTTGATT…	1785	METPTWPESLPSNRIQAIQELIQGQELVSNLYEMLWRPKIESDPILEDGVVVQILGMFENTLSVMRSCSSIDPQLRHLPKDFHSSGGSDGTISKDSDESQSTLKPGKIRRGCDNRSTCRKNSRTSTEVTSFLIDDGHAWRKYGQKQILNSKHQRNYYRCTYKIDQGCRATKHVQKIMDNPPKYKTTYIGQHTCNNLQRAPPIILDSSDPSDTSILLSFKTMGFTEKKQIDPSQCSLKHNSYSSSNNHLSWNPNTQVSFIKSDPESVTSSGLNHGHQRPLAVHSGYDNGDMTSSAAYSSMNSTYASEGGEPSNKRFSMDNKGRRRSRRKTEEWNKADLHELFAEVGEKEDLYVVRKVCKVGRKFVFAHFFKVGSLRVLENRLNITRIGNFSLRAKIDMFK…	594	III	AaWRKY21	CTI12_AA526890	1_mrna_55358	DNA-binding WRKY	6	5
PWA45771	ATGGCTGATTGGGATGAGTTAAACCATCTTTACAAGCCTTTTTATAATCCGGTTTATGACAACGAGAACGAATTTCGTGGTGCTACTCTTCCTGAAAATGATCTTAAGACCATTCAACATCATGATTTTGATCATCAAGAAGTTCAACAAGATAAGAATATCAAGAATTTTTGTGGGTCTAGTTCAAACATCTCTCAACTTGCACCAAAGCTCAAAAAAAGGAAGAATCAACAAAAAAGGGTGGTGGTTCAAGTAACAGCTGATGGCTTGACTTCGGATCCATGGGCTTGGCGTAAATACGGGCAAAAACCAATCAAAGGCTCCATCTATCCTAGAAGCTATTACAGATGTAGTAGTTCAAAAGCTTGTATGGCGAGGAGACAAGTCGAGCAAAGTTGC…	825	MADWDELNHLYKPFYNPVYDNENEFRGATLPENDLKTIQHHDFDHQEVQQDKNIKNFCGSSSNISQLAPKLKKRKNQQKRVVVQVTADGLTSDPWAWRKYGQKPIKGSIYPRSYYRCSSSKACMARRQVEQSCTDSSIYILTYTADHNHPQPTRRNSLAGINRNRFKATPKSPTISDDGSKAVRKLKDSPFNSPTTPSASSMDDEVLQQPNIKQETTFYNKYDDQGPTMMSGFNDDELMHFYDDFFEGLDDLVGYKTDTSSQISSNKQFPHVFS	274	II e	AaWRKY22	CTI12_AA510930	1_mrna_53967	DNA-binding WRKY	4	3
PWA45773	GTAATATTTAGTTGGTTTCCTTCAAGGTACACAAGTTAAGTCATTTCCTACATCTTTCTCATCCTATACATATATAAAACCAAGTGTGTGGGACAGACGAACCTCTTTCATCTACCAAAAAACCCTTCAAATTTCACGTTACAAAACATTCATCTTCTTGTCTTATTTGTTTCTCGATCTCTCACGAAATTGCTTGCAAATCAAGCATGGAAGGAGATGATCAGCATGCATCACAAGTTCCTATGAACGACAACAACGTTAATGTTAACATGAATAACAACAATGTTAACATGAACAACATTAATCCATATATATTGGATTATATGAACACTCCTTTGATCAATAATCCGTTATTTCAATATCCTTCATCTTCATCATCTCCAGTATTGCCTCAGTTAC…	1179	MEGDDQHASQVPMNDNNVNVNMNNNNVNMNNINPYILDYMNTPLINNPLFQYPSSSSSPVLPQLPLTMSNQLDNNNISLESSNVDWVSLLSGFVNVDQGSMGGRGLSEADDKIAARSSKSMKSGRGKKVTPSRVAFHTRSSEDILDDGYKWRKYGQKSVKNSHHPRSYYRCTHHTCNVKKQIQRLSKDNSIVVTTYEGIHNHPCEKLMETLTPLLKQLQFLSRF	224	II c	AaWRKY23	CTI12_AA510950	1_mrna_53969	WRKY domain-containing protein	2	1
PWA46715	GTTAGCTAGAGCTACAAGTTACCCCCATTTCTCATTCTCATCTATTCTGCCTATCTGTGAGTCATAGTCAGAGTCTATGCATTAAATACGTCCACCGGCCACTGTCTGTCGTCCGTACCATCTTTCACCTTCTACTCCCGGTCAATCTTTTCCTCCAAGCCTCAGCTCCTTTACTATCACCACCACATCTTAAAACCAAACATCTTAACCAAATAAACCCTCTTCATTTTTCACACGTACACACACACATAGTACTAAAGATCTTGTACATGCACAAAGGTTGTTAAGTTGTTAAAATGGACAAAGAGTTAATGATGATGATGATGGTCAAAATGGAGAACAACCCATATCAACAAATGGATCATGTTCCATTATCTGAACCATTTTCGTCAGTGTTGC…	1444	MDKELMMMMMVKMENNPYQQMDHVPLSEPFSSVLPLSANEVDQKCSSLGFMDLLGFQDYYSTTTTTPSLVFDEHDHQLPIPSPLMPSSSDHHVKQDDANNNGDDLDHKKDDVITTADEETSSVVLSGQQQPSSPNSSCISSPAHQLLHKPNKQCMKAKKTMSGNETKTTKKKKEKEARFAFMTRTEIDHLDDGYRWRKYGQKAVKNSHFPRGYYKCTSASCNVKKRIERCMSDPSYVVTTYEGQHTHPVNSNSTPLIPSFNHLQTAPTITNTSPAMLKLDQGGLLQDMMFYHQQHH	296	II c	AaWRKY24	CTI12_AA505740	1_mrna_53024	WRKY domain-containing protein	3	2
PWA47918	CAACAATCATCTTTGTCAAACATTTCTTTTAGATAGTGGGGTTAGCAACTCTCATTCAAATATCTCTCTCTCCAATAAACACATAAATATTGTCAAAGCATAAATAAAGACTCCTCACCTATTATTTTGTCAAACTTCTCCTCTCTTCTATCGATCTCTTTGTGTTTGTGTTTCTTCATATTGAACCATGTCTCAAGACCAAAGAGATCTATACTATCATGATCCATTTCATGATGATCAAAGAACTAGTGAGACTCTCTTTTCATTCTTTGGTCCGAATTCGGGTATTAGAGACGATTCTTCGCCTCCGAATCATCAAAGATTTCAAGACTACATGGGCTTGACTCACTTTTTTAATGGATCTAGTGATTATAACTCACCAGCTACCACTTTTGGTTA…	1162	MSQDQRDLYYHDPFHDDQRTSETLFSFFGPNSGIRDDSSPPNHQRFQDYMGLTHFFNGSSDYNSPATTFGYTSSSSQQVFALQDDQKPVMDHGNLVGASEMTPVTPNSSSILSSSTEAPDDEPELNEGKKENQQKGVLEDGGESSKKVVKQKKKDEKKPREPRFAFMTKSDIDHLEDGYRWRKYGQKAVKNSPYPRSYYRCTTQKCTVKKRVERSYQDPSTVITTYEGQHNHHLPATLRGNVGGMLYPQSMLAAQGAMMASGGSSFSHEFLSQIPHGFYNPSGGASSGSIYQQTSLTPIHQQHQIPDYGLLQDMVPSMTFKQEP	324	II c	AaWRKY25	CTI12_AA207680	1_mrna_51830	DNA-binding WRKY	3	2
PWA48839	ACACGCATGGTGTAATATTAGTCTTGACTCTTAACTTCCGGACCCTTTTTATTGCCGTAGTCCACTGCTCTTTTTCTTCATAAATGGACGACACACCATCAAATGGACTCACCTTTGATCTAGATCGCATCACATCTTCCGTCTCCGACCACCACCGCATACCACCTTTCATGGAATCGTCTTCGCATGAATTTTGTCATGATAGACAAATCAATGAAGTCGACTTTTTCAACGATCAGAAGCTTTCGATTGGATCTTCTAGCAATTTTACTCGTCATAAGCAGTCATCTAGTGTAAATATCAACACTTGTTTGAATCTTGTTACGGGAAATACAAGCAGTGATCAATCCATAATTGAGGATGGTATGTCTTCGTATTCTGAAGAAGAAAGAACTAAAC…	1549	MDDTPSNGLTFDLDRITSSVSDHHRIPPFMESSSHEFCHDRQINEVDFFNDQKLSIGSSSNFTRHKQSSSVNINTCLNLVTGNTSSDQSIIEDGMSSYSEEERTKHELATVQAEYERTSGENQRLKEALNKVIIDYKTLEMHFATILQYKREEKSVEDRDGRRSTMGPRSIMDLALAAEPNENSHYSSEERSHSPINKNNSMDDNNRKIDQSTEATIRKARVSVRARSEASVITDGCQWRKYGQKMAKGNPCPRAYYRCTMAAGCPVRKQVQRYAEDKTIVITTYEGNHNHPLPPSAMAMASTTSSAARMLLSGSMPSADGLPNSNFLSRTLLPCSSNMATISASAPFPTITLDLTQTPNPFQSPFNSSNPNTMSQIFGQSLYNQSKFSGLQMSQGDPQ…	450	II b	AaWRKY26	CTI12_AA302400	1_mrna_50908	WRKY domain-containing protein	5	4
PWA49327	ATGCTTGAACTAGCCGTTTGTAGAAGGGTGTGTTTTGTTAAATGCAATAAATGGCTTCCAACGTTACAACGTGCGTTACTTTCCCAACGCCTAGAGCAACGCGAGCTAGTCAGAAATGGTGATAACGCCACCAACGGCGTTGAACTGCTTCCACATAAGCATAACGCTGGTTTTCACGTTATGACTCCTTGCTCTCTTAGCAGGAGCTATTACAAATGCACAACTACTGGATGCCCAGTGAGAAAACATGTCGAACGAGCTTCTGATGATTTAAAATCAGTTCTTACAACATACGAAGGCAAACATAACCATGCAATTCCCGCAGCCAGAAACAGCAACCACGCCAACACGGATGTGGGCTCCACCTCTAACCCTCCTAATTCTCTAAGATTGCCGAAA…	705	MLELAVCRRVCFVKCNKWLPTLQRALLSQRLEQRELVRNGDNATNGVELLPHKHNAGFHVMTPCSLSRSYYKCTTTGCPVRKHVERASDDLKSVLTTYEGKHNHAIPAARNSNHANTDVGSTSNPPNSLRLPKITNVPKPETQVQDHPLIPSNFLTGPTKYGHYQNMLLPDFPISLQMPPPNANIMNGFGYNNNGNNGNNGRFIKPKMEHDDGYYDTFMRAPDHVTDASSRYQM	234	I	AaWRKY27	CTI12_AA482820	1_mrna_50419	DNA-binding WRKY	3	2
PWA49388	ATGGAAAGGTGGAGGAGTCCATCAAACCCTGAAAAGGGGAGGATGAAAATGAGAAGAAAGCTGAGAGAACCAAGATTCTGCTTTCAGACAAGGAGTGATGTTGATGTTCTTGATGATGGCTATAAATGGAGGAAATATGGTCAGAAAGTTGTCAAAAATAGCCTTCATCCCAGAAGTTACTATCGTTGTACACATAGTAATTGTCGTGTGAAGAAAAGGGTAGAGAGATTGTCAGAAGATTGTAGAATGCAACATGCGGTAGACACTATACCACCAAAACAACCGATTGATAAGGCCTACTCAATCGCTAGCATCAAGACGTGTATCCCCTCTCCCCTTGATCTAGATAAAGTAAACTATACCTCCTGGAACAACCTCTTTAAATGGTTTTGCCGGACC…	1149	MERWRSPSNPEKGRMKMRRKLREPRFCFQTRSDVDVLDDGYKWRKYGQKVVKNSLHPRSYYRCTHSNCRVKKRVERLSEDCRMQHAVDTIPPKQPIDKAYSIASIKTCIPSPLDLDKVNYTSWNNLFKWFCRTYYVVHHLDKPASTSTSQADPYHATNDPLVVMWMYFTISPKLGDMVIDDTTLAHEVSARLKALFHDNKVARIIQLDNEIRNMVIGNMSVMDYFQEVKSKEDRLANLGSTVRDSSLVTYTINGLRVRFPEVVCIIRHKEPLPTFDQVRSMILLEESDMAQLTQALSSANLTSSSPIVLMATTPSNPKSLNLMNSGGKLCRNFQRESCTYSSRCKFIHSSNDVRNQSTNSGASSSSKSLRSTMVRTSQSNSR	382	II c	AaWRKY28	CTI12_AA481890	1_mrna_50359	WRKY family transcription factor	3	2
PWA49615	ATGGGGTCTCCAAATTGGCCGGAAACTTTACCAAGCAACCGGATTCAAGCTATGCAAACGCTCTTCCAAGGTGAAGAATGGATTAATAAGCTTCGGGATGTGTATCGTTGGTCAGATAATGTCGAGCCCGACTCTAAACTTATTGATGTTGTAGCACTTCAAATCTTGGAGATGTTCGAGAATACCCTCTCAATCATCGGCTCACATAGCTCCAACAAGTCTCGAAGTGATTTGCAATCTCCTAATACTTCGAATGGGCTAAAATCAGAAATTTCTGATGAGAGCCCAAAGAGTACTGTAATACCAGTGAAAATAAAAAGAGGGTGTTACAAAAGAAGAAAAGACTCATGGACATCGACAAAAGTAACTTCAGTTTTGATTGATGATGGCCATGCTTGG…	1194	MGSPNWPETLPSNRIQAMQTLFQGEEWINKLRDVYRWSDNVEPDSKLIDVVALQILEMFENTLSIIGSHSSNKSRSDLQSPNTSNGLKSEISDESPKSTVIPVKIKRGCYKRRKDSWTSTKVTSVLIDDGHAWRKYGQKEIHNTKHQRSYYRCTYKLDQGCQATKQVQKIGDKPPNYKITYFGNHICKNLQRAPPIILDSTDPRDSSIFLNFETPKEVIEKKQVNPYFPTMIHEHEWAFPSTGDSNHKQSVPSNAYHSCDSFAHVSHSPLASNFAMSSGMDPEDRCSFAMESVDSMAATANSTEIGSLVLLNQLMAFNIFMGFYGMVNGMAHEENVGERLGNRYSPGRPGFEKEMGRTQFICSVSFLSYVTALKVRHKPIVPIAWQHGFSKMFLSAS	397	III	AaWRKY29	CTI12_AA480060	1_mrna_50133	DNA-binding WRKY	7	6
PWA49616	ATGGAGTCTTTCTCAGGGTTGGAGAGTTCTCCAAGCAATCAAATAGAATCCATTCAAGAGTTGACACATGTTCAACAATGGACCGATAACATATTTGAGATGCCATGGTTGTCAGAAAACATCGAGGTTGATCATGCAACGATCAATCGTGTAGCGGTTGAACGTTTGGAAATGTTCAGTATCACCCCTTCGATCAAGAGCAATTACAATGGCGCGGTGAATGATACAAGCCCTTTATATAGCTTGGATGGTTGGAGCTCGAAAGATGTTAAGATGGTTAAGCCGGTTAAACCGATAAAAAGTAAAAGAGGATGCTATATTAGAAGGAGCTCATGGACTTCAACAAACATAACTTCTTATACTGATGATGGCCATTCTTGGAGAAAATATGGTCAAAAA…	831	MESFSGLESSPSNQIESIQELTHVQQWTDNIFEMPWLSENIEVDHATINRVAVERLEMFSITPSIKSNYNGAVNDTSPLYSLDGWSSKDVKMVKPVKPIKSKRGCYIRRSSWTSTNITSYTDDGHSWRKYGQKEIINATHKRNYYRCSHKFDQGCQATKQVQKIEDEPPKYKITYNRHHTCKNFLSTPQIFLDSTDDNDTSVLLSFENNGPSFSLDKHEEPNNGFSSLDSSYNQTSSFDYNVSHNLIMSDSSWPVSQTSSRLDLEEVILTRVYSPI	276	III	AaWRKY30	CTI12_AA480070	1_mrna_50134	WRKY domain-containing protein	3	2
PWA50217	ATGGACAACAACAAAAAATCATTACCATTATCAACACCATATTTACGTCCAACAATCTCTATACCAACGAGTTCATCGGTCGATAACTTGTTTACTGCACCGGGGGAGACTCCGGGACCGATGACTTTGATATCAAACTTTTTTTCGGATAATGATGCGGGACCGGATACCATTATTTTTTCTCAGCTTTTGGCTGGATTAAGTCCAGCTACCTTGCTTGAATCACCAGCTCAGGGGTCGCTTGGAATGTCCCACCAGCAAGCACTAGCTCATGTTACAGCACAGGCTGCACAACTGCAGCCTATATCAACCACACACCACCATGTTCCACCAACAATGCCAGACCAGAATGTCACAATGATGGCACCCGAGTTATCCAAATCTAGTTGCCACTCCCAT…	1008	MDNNKKSLPLSTPYLRPTISIPTSSSVDNLFTAPGETPGPMTLISNFFSDNDAGPDTIIFSQLLAGLSPATLLESPAQGSLGMSHQQALAHVTAQAAQLQPISTTHHHVPPTMPDQNVTMMAPELSKSSCHSHPPLVAAGKPAEDGYNWRKYGQKQVKGSEYARSYYKCTHQNCPVKKKVERGVDGQVTKIIYKGKHNHQPPRTVGNFNDTEPFNDQTSDFNYSRDNSSIKKDQESSHEISGSWDNDDVAKHQAKKRNIEAKGFDPGSSHRTLPDSRIIVQATSKIDLLDDGYKWRKYGQKAVKGNSHPRQDIFPLLSTMIIHFFEPFLPLQIFE	335	UN	AaWRKY31	CTI12_AA475070	1_mrna_49526	DNA-binding WRKY	3	2
PWA50911	ATGGTTGCTCCAAGTGAAAGTTCTGAGGAAGTTGCAGTCTCACAGTCTAATGAAATAGAAAGTGAGGTTATCAGTATTCCACCAGACTCAAAGAGGCAGAGTTACTACAAGTGTACATATGCTCACTGCCCAGTAAGAAAACATGTAGAGAGGGCTTCTCATGATGAAAAAGTGGTCGTTACCACTTATGAAGGACGTCATGACCACGAAATGCCTTCTGGGATCAGAACAGGTACCATAAACACACAACGAAACAACACTGGCCGGAGGCGGACCTACAGCTATACAAGGAACCACCTTGTGTTTCTCGCTGCTGGCACATCATCCTCTGATTATGATGAACCGAGACCTCAACCTATAGTGAATAAATCTACAGGGATGAGTCCGTATTTTCCCCCA…	988	MVAPSESSEEVAVSQSNEIESEVISIPPDSKRQSYYKCTYAHCPVRKHVERASHDEKVVVTTYEGRHDHEMPSGIRTGTINTQRNNTGRRRTYSYTRNHLVFLAAGTSSSDYDEPRPQPIVNKSTGMSPYFPPRNEKLVQVEGVNPPDEKKELEEKVDDLEHRIQEVPMDKARTPNQEEVKCLEAEKIKLADRTPEICYECYKLLVSPDLLVPHGKFQDQAICLGGH	227	I	AaWRKY32	CTI12_AA301040	1_mrna_48845	DNA-binding WRKY	4	3
PWA52131	CAAAACCCCCGAACATGTAGTGGGGAAACACAAAAAGAAACCCAAAAAAGGAAAAGGTTTCATAAAAACATTTTTCATATCTACCTCGTTGACCTTTTACTAATTTTGCAGATCCTCTTACATAAAAACACACACCAAAAAACACAGTCACCGGAAAAAAAAAGCCATCATATTACCGGCAAAACCAACAACAGTACCCTTCACCGGAAATGTCCAACATCTTTATATAGCAAACACAAACATTTACAATACCATGGATGAAAAACGAGGTTTATCATTATCAGTACCATCAACAGGAACAAGACCATCCATCACACTTCCACCACGTGCAACTGTCGAGAACATGTTCACCGGAAGTCTTACTACTGACGCTAGTCCAGGACCCATGACTTTGGTTTC…	2128	MDEKRGLSLSVPSTGTRPSITLPPRATVENMFTGSLTTDASPGPMTLVSSFFSENDPDSDCRSFSQLLSGAVLSPVELHDRRPVNSGGAGGSGSVDFRFDSNGRPGSLVVSQPSMFTIPPGMSPASLFDSPGFFPQGSLGMSHQQALAQITSSQVHTQSHSQLPQNYSFNSNATTYQRLPPSIPNHNTAKESSNLSNSDNRYQPPSIAVDKPADDGYNWRKYGQKQVKGSEYPRSYYKCTHPNCPVKKQVERSVEGLVTEIIYKGQHNHQPPQSKRGKDSNTGTSSQYEQGFEGQTSNFSHSRDGRSMHSLTMKDQESSQATYENSGSSDGEEVGDDVSRGDERHGDEPQAKRRNTEVRGSDPVSSHRTVTEPRIIVQTTSEVDLLDDGYRWRKYGQKV…	501	I	AaWRKY33	CTI12_AA457660	1_mrna_47617	DNA-binding WRKY	4	3
PWA52221	ATGGAATCATATTATCAGCCAGGATGTTTACCAAGCAATCGAATCAAAGCCATTCAAGAGCTTACAGAAGGCCAACAATTAGCTAATAAGCTTCGAGAAATGCTCGGGCAGCCAGAAAAAGTCGAGTGTGATTGCAAGTCAGTTGATAGTATAGCGGTTCAAATATTGGGGATGTTTGATAACACCCTTTCAATCTTGAACTCTTATAGCTTTAATGAGTATCCCGATATTCTAACAGAAGCTACGAGATATAATACTAGTAGTTTGGATTATCAAAAGTCACAAAACTGTGGTGAAAATGCCAAGTTTGTAAGATCAGAAAAAAATAAAAGAGGATGTTACAAAAGAAGAGGAAACTCATCGACTTTTATGAAAATAACTTCTTCGTTGATTGATGAT…	954	MESYYQPGCLPSNRIKAIQELTEGQQLANKLREMLGQPEKVECDCKSVDSIAVQILGMFDNTLSILNSYSFNEYPDILTEATRYNTSSLDYQKSQNCGENAKFVRSEKNKRGCYKRRGNSSTFMKITSSLIDDGYVWRKYGQKAILNAKNQRNYFRCTHKDEKGCRATKQVQKTNDEIPKYKTTYNGYHTCKKSHEVVYGISDSLDCSDNSLILDFKTNTLIEKKQVGSFFHSSKQISKENFSSLGLSQEQCSSSDNYTASDPFTQLPDVPLEPMSTISDYEDMIFSGVFSSSSGTQGYEIDNMFESYDTGDFLLQL	317	III	AaWRKY34	CTI12_AA456940	1_mrna_47533	WRKY domain-containing protein	3	2
PWA52365	GTTACTTCGGTGTGAACAATTAATGTAAACTTGTAAACCTTCATTAGATATCGTGTTCCTTCTGAATGGTTAGGAAGATGTAAGATTAATGCTAGCCTAATTAGAGAATAAGAGTTGTACAGTGTGACAAGAGTCACAAGAGTATTATTGTTGTCCATACTGACTCTAGCTTGATTATAGTTTTGGGTAAGCAACTCAGTTAGGTAAAAAATCGGGGTTTCAACATACTGCATAATTTCTAATATCCTGCCTGAACCCCCCGTTAATGTCGGTGTTATCTTTCTCATCTTTTCAGTCTTTACATTATGCAAGTAACCCATGTCTTGAAAATATGTCTTGCTTAGGTGATAAATCACTTATAACTTGGGAGTGTTAGGTTGATGAAAATTGTGGAAAAAG…	2849	MEHGFDTVDHEDHDYSPENSEDSPSCGMFNDTKTTSTSSSKRSRRSVQKRVVSVPITEIEGSRAKGETNALPSDSWAWRKYGQKPIKGSPYPRAYYKCSSSKGCPARKQVERSQSDPFMVVVTYSCDHNHSSPGSRHNKYQLFLDNVISPQEVSTSMATQEVFNTEDQEEDGPNLCKESIPGPDSITGLEAGRGAPFVATTDQFRWFSDLDTLSSTMLESPLMAADIVGNTDMGMLFSIREEDESLFADLGELPECSTVFRRSGDHATWSHGVGQKGDNRVTI	283	II d	AaWRKY35	CTI12_AA455660	1_mrna_47387	WRKY10	3	2
PWA52513	ATGGATGATGCATGGGATTTGCATGCAGTGGTGAGGGGTTGCACCACTGCGACTGTCGCAGATACTTCTACGGCAGATAATGCCACCAAGGTGGAAGATTACGATGATGGTTGTTATAATTTGGAGGTTTTGGCATCCGAAAATGAAAATAACACATTTTTGTATCCAACGTTTGGTAAGTTTTCTGGTGGATTGGAGGATGTTTACAAAGCGGGATGTGGTGGGACATTGCCAACCACCAGGGCGACTACCTCGATGGCTAATGTTGCCATTGATCTTGATGGCGAAGGATTTGTTCATGAACAATTACCGATGTTGACAGACTCTCATTCCTTTTCTTTGCATGCCATGGATTCTCAATCTGCACGGCCTAGAAAAAGGAAAAACCAAGAGAAGACA…	912	MDDAWDLHAVVRGCTTATVADTSTADNATKVEDYDDGCYNLEVLASENENNTFLYPTFGKFSGGLEDVYKAGCGGTLPTTRATTSMANVAIDLDGEGFVHEQLPMLTDSHSFSLHAMDSQSARPRKRKNQEKTVFQLTQEELSNDLWAWRKYGQKPIKGSPFPRNYYRCSTTKACGAKKQVERSPTDSNIFIVSYSGEHIHPIPTHRSSLAGSTRSNKFNTESNNKLPISRSIISSTNIIEHPPCSSSSPASASSFSPTTSFKEDECEINDEEYEENVLVPNMGMHEDVLKKFRDMSGGGGSF	303	II e	AaWRKY36	CTI12_AA455560	1_mrna_47234	DNA-binding WRKY	3	2
PWA52888	ATGGTAGCTGCCTCACATGCCTTAGACCTCAATCTTAACCTCTTCCACATAACTGATGATGATATACCAGTTGATGATAGTACGGTTGGGAATTTAAGTCGGATAAGTAAAGAAAACAAGAAGCTAAAGGAAATGCTTACAATTGTATGGGACAATTATAACACTCTCCAAACTAAGGTGAAAAAAGTTATACAAGACAAAGAAGTAGTCGAGTCAAGCCCAAAGAAACGAAAATTTGATGAAACGGTTCAACAATGCTTGTTGAAAAGGCCGAATGAGGAACTACCAAAGTCGGGAATTCAAAGAGTTTATGTACAGACAGATCCATCTGATAAAAGCTTGATAGTGAAGGATGGATATCAATGGAGAAAATATGGGCAAAAGGTTACTAGAGATAAC…	1599	MVAASHALDLNLNLFHITDDDIPVDDSTVGNLSRISKENKKLKEMLTIVWDNYNTLQTKVKKVIQDKEVVESSPKKRKFDETVQQCLLKRPNEELPKSGIQRVYVQTDPSDKSLIVKDGYQWRKYGQKVTRDNPSPRAYYKCSFAPSCPVKKKVQRSLDDVGIVVVTYEGEHNHRSTKQEAAYALTNEYDISTSERMFNSPKARTTFNEVLVEQMAAYLSKDSNFTDKLAAAIYSKTLDANSGLELVSRARFKQSINRIHQESVDLRRVPSISRLKGFQGVDTTSEDQGKLMFGRAERYDKKGRGRNSSSGNGKGRNFSSQNKSNGSGQANNHNRMTDEVEAEDLEAENQHDADENQPVNTEQEDQIEAGNDPNPVTETQSIVRRSSRINDDVFHSVVS…	532	II a	AaWRKY37	CTI12_AA449040	1_mrna_46860	WRKY15	9	8
PWA52969	ACTTGCACTCGATCTCCCACTTCTCTCCATATCATACAAAGCTCAGCTGGAGCTCATTTGAACTTGCATTGATTTTGCATAGTTAACATACTTTTCGCTTCTAGTATTGCACAAAAAGCTATGGAAAGTGTTTGTGTTTATGGACAGAAGACACTCATCAATGAACTAAGTCAAGGGATACAAATGGCTAAACAGCTAAAGGTTAATCTTAATTCACCTGAAGCAAGAGAAATCTTAATACAGAAGATATTGGCTTCATATGACAACGCATTGTTCGTTCTCAAATCAGGCGAGTCTGCTGGGCAGTGTGGGCCAAATGGCTTTCCAGCATCCAGTCCGACTGAATCAGCGATAACCATAGCGAGCCCACAAAGCGTACGATCTGAGTGTAACCAGCCT…	1635	MESVCVYGQKTLINELSQGIQMAKQLKVNLNSPEAREILIQKILASYDNALFVLKSGESAGQCGPNGFPASSPTESAITIASPQSVRSECNQPFSNEQGPNAVSKKRKGSTICEDQVKMCTDDGLEGSVDDGYSWRKYGQKDILGAKFPRSYYRCTYRKAEKCLATKQVQRTDANPTVFEITYKGKHTCNHHARLAEPPLPEKHEINTTHHQQLSQPNPGEMLSNLRANLTVNTSDFGATDPYSFSFPLEPFGTIEDYQQLHLPNDFDDELLQVYSPPVISPGTSDLNCYTDWDSSQSLNFTADLDLDFKF	311	III	AaWRKY38	CTI12_AA449960	1_mrna_46781	WRKY1 transcription factor	3	2	AaWRKY1	Ma et al, Plant and Cell Physiology 2009
PWA53063	ATGGAAAGGTGGAGGAGTCCATCAAACCCTGAAAAGGGGAGGATGAAAATGAGAAGAAAGCTGAGAGAACCAAGATTCTGCTTTCAGACAAGGAGTGATGTTGATGTTCTTGATGATGGCTATAAATGGAGGAAATATGGTCAGAAAGTTGTCAAAAATAGTCTTCATCCCAGCAGAAGTTACTATCGTTGTACACATAGTAATTGTCGTGTGAAGAAAAGGGTAGAGAGATTGTCAGAAGATTGTAGAATGGTAATCACCACATATGAAGGTCGCCACAACCACACACCTTGTGATGACTCGAACTCATCAGAACATGAATGCTTTACTTCGTTTTGA	339	MERWRSPSNPEKGRMKMRRKLREPRFCFQTRSDVDVLDDGYKWRKYGQKVVKNSLHPSRSYYRCTHSNCRVKKRVERLSEDCRMVITTYEGRHNHTPCDDSNSSEHECFTSF	112	II c	AaWRKY39	CTI12_AA448830	1_mrna_66910	WRKY family transcription factor	2	1
PWA53111	ATGGGATATGGTAAATTATCAACATGTAACATTCATATCTTTTTCAGAAAGACCATTGATTCAAGAATAGAAGTTAGTGGTACGGTTGGAGATGGTTATTCGTGGAGGAAATACGGTCAAAAGGGGATACTTAACTCCAAATTTCCAAGATGTTATTTTAGATGCACACACAAACATGTTCAAGGATGCAAAGCGTTAAAACAGGTTCAGCAACTAGAAGATGACTCAAACATGTTCGAGATCAGATATATTGGCCATCACACTTGCGCACCTCCTAACACTTCCTCACATCATCGAGTTGTCCTTGATTCTAAGAAATTCAAGAACCGCCACTACTCACAAATTTGTAGTAACCCTTCGATTAGTACAAATAACCAAAATGACGCCTTTCTCAAACAA…	552	MGYGKLSTCNIHIFFRKTIDSRIEVSGTVGDGYSWRKYGQKGILNSKFPRCYFRCTHKHVQGCKALKQVQQLEDDSNMFEIRYIGHHTCAPPNTSSHHRVVLDSKKFKNRHYSQICSNPSISTNNQNDAFLKQEDLCYNVSLANDAQLTPAWVWNEIITDDFDESFKSDQTLSDISFDDVMFS	183	III	AaWRKY40	CTI12_AA448190	1_mrna_46635	WRKY domain-containing protein	2	1
PWA53116	ATGGAGAAAAACAATAACATTTTGGTCCAAACCCTAATTAGAGGTAGAGATTCTGCAAAGAGGTTGCGGAATATGCTTTGTGGTGACCCTAACGATGATCATGTGTCGGTTTCAGTAGACGATTTACTGATGGATGTATCCGATTCTTTTGCAAATGGCCTCTCAATGTTGAGTAGTACCAGTAGATCCGAAGTCCATCAGGAATCAGAAGTTTTCAAGCGTAATAGTGAGATGACACCCACACAGGGCCAAAGTTTCTCCGCCAATGCAAACCTTTCGAGAAACAATGAGAAGACACCATTAGGGCTAGTGAAACAAGGGAGAGGTCAGTACAAGAGAAAGAGCGGAGATACAAGGGTCGAAGTTAGTAATACAAGTGAAGATTGTTATCAATGGAGG…	843	MEKNNNILVQTLIRGRDSAKRLRNMLCGDPNDDHVSVSVDDLLMDVSDSFANGLSMLSSTSRSEVHQESEVFKRNSEMTPTQGQSFSANANLSRNNEKTPLGLVKQGRGQYKRKSGDTRVEVSNTSEDCYQWRKYGHKAILNSNFPRCYYRCTHMNDQGCKAKKHVQQLEDEPNKFRITYFGCHTCTITPHNDHIVPHHGPGVVLNFEGFKNQQSLTTNNSTAKKIGDKPSRKQKNHANATPVSDQGGSSHSAMSDDLQDMDFFEQEDFLSALFADAAFN	280	III	AaWRKY41	CTI12_AA448240	1_mrna_46640	DNA-binding WRKY	3	2
PWA53368	ATTCTCTTTAGGCCAATCTCCAACCATAGAAAGTTTCAGAGAATCTTGTTCCAGGCTTCATACATAATTTATCCAAACACTCAAACTGATCATTTCTTTTTCATCAATCATATAACTTATTTCAAAACACAATCCTAAACAACTTGACTTGTTCTTATTTCCTTTGCTTTTGTCTGTTTTATTTGATCTTTATGCAGTTTATAAGATACCCTTTTGTTTGATTGATGTGTTTCAAAAGGAAAAATCCTTTACTATAAAGTCCACTGTGTCTTATCAAGATTGTATCTTTTATGTGTTCTGAGTATTTATCATTATATTTAAGCATATGGGTCCGGTTTAAGAATCGGTGTTCCAAAAGATTGAGTAATTTTCTTTAAAAGTTCTTTTCAAAACTTTGGT…	1545	MEEVELANKSAVKSFHEIITLLSQPHDHFHHRKLIDLTSDVVMGFKRVASLLDDKLSHARVRKSKNYITRVPENILLEKDNHSAPNVFKKNISLANQYPSSVQIPQNTPTSFANYQLLQHQQKYQMEQQAKMMYRGSNSGYNLSFDSSGCTPSMSSNRSFVSSLSIEGSVSNISGSSSHLVGSYGQDTYQHKRRCSARGHDGSSGGKCHCSKKRRHRVKRSIKVPAISHKLADIPPDEYSWRKYGQKPIKGSPHPRGYYRCSSMRGCPARKHVERCLDDFGMLIVTYEGDHNHSLLLPSQSLNT	304	II d	AaWRKY42	CTI12_AA445790	1_mrna_46389	protein WRKY1	3	2
PWA54597	AAAAAAAAAAATAAAAAAAAAAGGAAAAACAAAACAATTTATTTGTATAAAAATAAGCATGCATAACGTATACAAATCACAAGAAATAGAGATTCATGGACAAATCCAAACTTCCTTTGAATAGTTCACGGCTAGCCATTATCATCCCTATTTTTATGCTAACTGATCACTTTAATCTCTCTTTTCAACCTATATTAAACTCTTATAAATCAAGTAATAATCACTGAGTGTCAGTCAATCAATTGAACCAATAATGCTATTAGGGTTTTGTTAACTTTTTATTATAATGTGTATTCAGAATAATGAAGGTGAATTTGGTGATGATGATGAGTGGGGTGATCTAATCGCCACTCCGAATCGTTTGATTGCTGATGAGTTTTTTGTTTTGAAGGATGAATA…	2255	MCIQNNEGEFGDDDEWGDLIATPNRLIADEFFVLKDEYIDEKFRVDEKSGGDDKVRVSDPSDTGWSQMLTIPPGISSASLLDPMTMIPNSQESSATGTFMLPPMNHESFGMNSAFDDSSCDSNSFTYQQPNEGSLLWSCISELQNQPQVPSGIPMELSKETITKHSATALHSHANKRKFPIIQPKDENDPKRRPSDGYPKETSLPPMRNSEDGYNWRKYGQKQVKGSEYPRSYYKCTHPNCQVKKKVERSHDGHITEIIYKGAHNHQGQHNTNIGSNDANGSYIKYEDGELWENVQQGGNNNFSNCRTQDGIDMSSLTSVAIDNHDPMSSTQGKSTGVIGNVERNGNYNASDADGTRVDEGDEDKSDLKRRKKGNFLMETSLVTRAMREPRVVVQIESE…	597	I	AaWRKY43	CTI12_AA434010	1_mrna_45150	DNA-binding WRKY	5	4
PWA55411	ATGGAGTCTTCAAGTTGGCCAGAAAGTTTACGAAGCAACAGAATTCAAGCTATTCAAACTCTAACAGAAGGTCAAGAAATGATTAATACTCTTTGCGAGATGCTTTTGTGGCCTCAAGAGATTGACTCTGGCCCCATATCAGATGGTCTAGTGTTTCGAATCCAGGGGATGTTTGAGAACACTTTGTCTATCATGAGCTCTTGTAGTTCCAATGAGTCTGTTCAGCTTATGAAGAGCGATGTTCATTCCCTACGTAATTCAGATGAGGATAAATCAAAATATTCGGGCATTCACAAGACAATAACACCGGCGAAAACTAAAAGGGGATGTTATAAAAGAAGTAAAAACACATGGACATCTACACAAATCGCTTCAGCTTTGGTTGATGATGGACATGCA…	963	MESSSWPESLRSNRIQAIQTLTEGQEMINTLCEMLLWPQEIDSGPISDGLVFRIQGMFENTLSIMSSCSSNESVQLMKSDVHSLRNSDEDKSKYSGIHKTITPAKTKRGCYKRSKNTWTSTQIASALVDDGHAWRKYGQKKILNSKHQRSYYRCTHKIDQGCLATKQVQQIQDSPPKYKTIYSGDHTCKNLERAPTIVLDFPEPRDTSIRLSFEKKGYVENKHVEPNFPSIEQELKEGFPFTGSLRHNEPSFSNNYLSVEQNAYTSRRPLEPISMTPFGYGDIISSNAYSYTPSTNGHGFEMEEMHEKNDFDDFPYDLCF	320	III	AaWRKY44	CTI12_AA425130	1_mrna_44339	DNA-binding WRKY	3	2
PWA55413	ATGGAGTTCTCTTGGCCAGAAAGTTTTCCAAGCAGCCAGATTCATGAAGCTTTTGATCAAGAGCTTATTCATTACCAACAACTATCAGATACACTATCCGAGTTGTCTTGTATGTCACAAAACAACCAGGGCGATCTTGCAACATCCTATTCAGGGTCCAATCATACCTCGGAAATGTATGCTAACGCCTGTTCGATCATGGGCAATTACAATGTCAACAACGTTCCTCATATCCATAAAAACACAACGTGTTCCTCAAATAGTATAGATAGGCTCGACGATAAGAATATGGTGAAGACTGTAAAACCAGCAAAAAAGAAAAGAGGGTGTTATACTAGAAAGAGTTCATGGACATCTTCAAACATAACTTCATGGACTGATGATGGATATGCATGGAGA…	936	MEFSWPESFPSSQIHEAFDQELIHYQQLSDTLSELSCMSQNNQGDLATSYSGSNHTSEMYANACSIMGNYNVNNVPHIHKNTTCSSNSIDRLDDKNMVKTVKPAKKKRGCYTRKSSWTSSNITSWTDDGYAWRKYGQKEIQNAKHKRNYYRCIYKFDQGCKATKQVQKIEDDPTNFKITYHQYHTCKNFLRPRQIILDSPDVNDTSILLSFESNRLIDNKKLDHKSTPKKEKEQQECFSSLPLSNNQPLRFDYNGSHDFTKLVPFEPVSLTSSGLEHDGSIFSGVSSPIYEIENILETIDFNGFPIHFPLY	311	III	AaWRKY45	CTI12_AA425150	1_mrna_44341	WRKY domain-containing protein	3	2
PWA55414	ATGGAGTCATCCTCTTGGCCAGGGACTTTATCATGCAAACGTCTCAAAGCCATTCAAGAACTTACACGCGGGCAACAATTAACCAATAAGCTCCGAGAAATGCTTGGGCAGCAAGAAAAGATCGAGTCTGATCTTATGTTAGTTGATGGTGTGGTGGCTGAGATATTGGGGATGTTTGATAACACCCTTTCAATCTTGAACTCTTATACATTTAACGAGAAACCTCATATTCAAACTCATGATATGAGATTCCAAAGTAGTGTGGATGATCAGCAGTCTCATGATTCAGGTGAAAGTGAAAAGAGTGTAAGACCGGTGAAGAATAAAAGAGGATGTTACAAAAGAGGAAGAACGTCCTCAACGTTTACAAAAGTAACTTCTACTTTGATTGACGACGGA…	1014	MESSSWPGTLSCKRLKAIQELTRGQQLTNKLREMLGQQEKIESDLMLVDGVVAEILGMFDNTLSILNSYTFNEKPHIQTHDMRFQSSVDDQQSHDSGESEKSVRPVKNKRGCYKRGRTSSTFTKVTSTLIDDGYAWRKYGQKPILNAKYQRNYFRCTHKGEQGCQATKQVQKTDDEPPKYVTTYNGHHTCKNLQTASHIILDTPNNRDNSFLLNFETSTPTENKPTSPCLISMKQTPKEDLPSLCLENEQASSSNNHTPWDPLTKLSQVSFEPMSMILSGFDHEDMIFSEVFSSTCSTNCYKIDDMIGINDFGELLYECFSPTFSKKEEELVIGHLM	337	III	AaWRKY46	CTI12_AA425160	1_mrna_44342	WRKY domain-containing protein	4	3
PWA55718	ATGGACGACACACCATCAAATGGACTCACCTTTGATCTAGATCGCATCACATCTTCAATCTCCGACCACCACCGCGTACCACCTTTCATGGAATCGTCTTCGCGTGAATTTTGTCATGATAAAGAGATCAATGAAGTCGACTTTTTCAACGATCAGAAGCTTTCGATTGGATCTTCTAGCAATTTTACTCGTCATAAGGAGTCATCTAGTGTAAATATCAACACTTGTTTGAATCTTGTTACGGGAAATACAAGCAGTGATCAATCTATAATTGAGGATGGTATATCTTCGAATTCTGATGAAAAAAGAACTAAACATGAGGGAAGGAGCCACTCCCCGATCAATAAGAACAATAGTATGGATGATAACAATAGGAAAATTGATCAATCTACTGAAGCC…	1183	MDDTPSNGLTFDLDRITSSISDHHRVPPFMESSSREFCHDKEINEVDFFNDQKLSIGSSSNFTRHKESSSVNINTCLNLVTGNTSSDQSIIEDGISSNSDEKRTKHEGRSHSPINKNNSMDDNNRKIDQSTEATIRKARVSVRARSEASVITDGCQWRKYGQKMAKGNPCPRAYYRCTMAAGCPVRKQVQRCAEDKTIVITTYEGNHNHPLPPSAMAMASTTSSAARMLLSGSMPSADSLTNSNFLTRTLLPCSSNMATISASTPFPTVTLDLTQTPNPFQSPFNSSNPNTMSQIFGQSLYNQPKFSGLQMSQGDPQARMADTVSALRADPNFTAALATAISSMISGGTSDDFHGSNNKVSNSNFQGN	368	II b	AaWRKY47	CTI12_AA425260	1_mrna_44033	WRKY transcription factor 6	5	4
PWA56593	ATGACGTCGAAGTGTGTTATACTGTTATGTTATTGGGGTGGCAATATTTGTGATGGACCAGAGGGTGTATGCTATAATAAGCCGCCGAGCAAAGCAATCAAGGTTCAACCTGGAATAAAGTTCAACGAACTTATGAACCAACTCCATGTTGCTACATCTATTGATAAACAAAAAAATTGTATCAAAGTCATATGTAGATATCCTTCTGGTTTTGGGAAAATGATGAAATACATTCCTCTCCCAATCACGGACGATGATGATATCGAGATCATGTTTCAAGTACTTAATGTTTATCAGGAACTAAGTACCATTGATTTATACTTAGAGGTTGAAACACAACGCCACACAAAGATAGCACGCAGAACTCAAAAGAAAAGTTTAATAGAAGAGGATGCTTCA…	2982	MTSKCVILLCYWGGNICDGPEGVCYNKPPSKAIKVQPGIKFNELMNQLHVATSIDKQKNCIKVICRYPSGFGKMMKYIPLPITDDDDIEIMFQVLNVYQELSTIDLYLEVETQRHTKIARRTQKKSLIEEDASLPREISKEKDASLPTNVLYEDCYRPEESSLIDNDASLPHDLSKESTNEFLATNVVSKMTENEDFNTITQIAVVNNEMSSGFEANDEDSGDDDETGDGDGTRDDQDICVDNGTCETPHVDGQYIDSNKQVPSCFTSLEGIEKANIDSWTIPYSETKNDLTRELKKDSFKDKEELIRAIKLYTIRNHRQYERLLNVDHVERSLGRVAQGHGNLYTPHVAAKLAASMTKASAHTVRSFNREKGIFEVTTQKGKNVQVVNLEKQTCTCGK…	993	I	AaWRKY48	CTI12_AA415840	1_mrna_43161	DNA-binding WRKY	11	10
PWA57303	GTTTATTAACCACTAGGGATTTTTTTATTTATATACGTATACTAGTTTTCTATATAACCTTCTAGTGACTAACATAAAAAGTTAAATTTGTATCAATTTGTGACCCAAAAATCAGTATGTTTGACTGTGAAAGGTGATGGACATATGAGCTTACTAATTAAGAAACGTAATCGACCATAAGCTACAAACATAAGTCCCATCAATATATTAACTTCCTACACACTTTCCTAATTCTGTTTTCCTAAAGTGATCTACATGTAACATCAAAAAATTCGTTTTCATCAATTTTCATGGGTCCTAAGGTTTCAAATACATAATAGCAGCCACTATTTGCTACCATTAAGCACGACATACAACGAAGCTTCTTTGTGGCCCTAGGAAGGTCACTAGGAAGGATCC…	1190	MDAYDPMSNESYGYRSVDSPDNNYDVPHQQNSEFFDNFFVLDEWMNEDQASIVPEYQDHTLAYASTVFDDGSPSIGSSSSPLQGNSNVGGTGMRQAQKGRKEKVAFRTKSQVEVLDDGFKWRKYGKKMVKNSPNPRNYYRCSAEGCSVKKRVERDVEDARYVITTYEGVHNHQRPSNF	178	II c	AaWRKY49	CTI12_AA408680	1_mrna_42449	WRKY51	3	2
PWA57666	ATGGTTAAGTGGGAATGCAGGAAGAGCCAGGCAAAGAAAGTGGTGTGCATACCTGCACCAGCACCTGCAAACAGTAGACCCACCGGTGAAGTGGTTCCGTCGGACCTATGGGCCTGGAGGAAGTATGGCCAGAAACCCATTAAAGGATCTCCATATCCAAGAGGATACTACAGATGTAGTAGCTCAAAGGGATGCTCAGCAAGAAAACAAGTCGAAAGAAGCCGTACTGACCCAAACATGTTAGTCATAACCTATACGTCCGAACACAACCATCCATGGCCAACCCAAAGAAACGCCTTAGCCGGTACTAATGGTGTTCAAGTGAAAGATGAGTTACAAACATTAGAACCAAGTTTCCCACAAGGGTATCGACCCGAGTTGCCAGAGCATGGTAGTGGC…	537	MVKWECRKSQAKKVVCIPAPAPANSRPTGEVVPSDLWAWRKYGQKPIKGSPYPRGYYRCSSSKGCSARKQVERSRTDPNMLVITYTSEHNHPWPTQRNALAGTNGVQVKDELQTLEPSFPQGYRPELPEHGSGMQPDHDFFSSLGEIEVDPISMLLNQGFLGGDEEEDNYNKDLDPFG	178	II e	AaWRKY50	CTI12_AA407420	1_mrna_42083	DNA-binding WRKY	3	2
PWA57894	ATGGATGATGAATGGGACTTGCATGCTGTGGTTAGGAGTTGCAACACCATCTCTAATGATGCTAACGCCACATCCGGTAAAAACACAACGACCAACGTCGAAGAATTCGACGATGGTTTTGACAACATGGAAGGTTTAGCATCCGAAAATGACATGAACCTGTTTTCTTACTCAAATTCTAGTGAGAACCCTTTAGAGGGATTAGAGGAAGTGTACAAAGAAGGGTGTTCTCAGCCGCTAATAAACACCAACACCGCGGTTGTATCCTTTGATGATGAACAACAACTAGGGACAGATGGTTCTAGTTCTTTTACCATTGAAACTCCAACTAGAAAAAGGAAAAACCAGCAGAAGAAGGTGGTAGTCGAATTGACACAAGAGGAATTAAGCAACAATGAT…	672	MDDEWDLHAVVRSCNTISNDANATSGKNTTTNVEEFDDGFDNMEGLASENDMNLFSYSNSSENPLEGLEEVYKEGCSQPLINTNTAVVSFDDEQQLGTDGSSSFTIETPTRKRKNQQKKVVVELTQEELSNNDTWAWRKYGQKPIKGSPYPRNYYKCSTTKACGARKQVEQSHMDSNIFIVSYSGEHIHPRPTHRSPLAGSTRSNKFATANVPPISDDDTNHS	223	II e	AaWRKY51	CTI12_AA404850	1_mrna_41862	DNA-binding WRKY	3	2
PWA58192	AAAAAAGTATGCAATTTATTGGTGCTATATTATTGATAGGCGAGTTATGGGATGGTACTTCTTGCAATTAGATCTAACACAACCAATAAATATTTTATGGAGTCATCATCCACTTGGCCAGATAATTTACTAAGCAATCGAATCAAAGCCATTCAAGAGCTTACACAAGGCAAACACTTGACCATTAAGCTACGAGAATTGCTCGAGCAACCAGAAAAAATCGAGTCTGACCGCAAGTCAGTTGACGGTGTGGTTGCTCAAATCTTGGGGATGTTCGAAAACACCCTTTCAGCTTTGAACTCTTCTAGCAACGAGACTTTTCGTATCCCAACTACTGTTGATACGAGATCTCCAAGAAGTTCGGATGATCAGAAGTCAGAAGATTCAAGTGAGAGCGTC…	1170	MVLLAIRSNTTNKYFMESSSTWPDNLLSNRIKAIQELTQGKHLTIKLRELLEQPEKIESDRKSVDGVVAQILGMFENTLSALNSSSNETFRIPTTVDTRSPRSSDDQKSEDSSESVKTITPLKTKRGCYKRRRNASTCTKVTSTLIDDGYAWRKYGQKAILAAKHQRNYFRCTHRFDQGCQATKQVQKTDDEPPKYKTTYNGHHTCKKLQKVPQIILDSPNPRDNSILINFGTNTLTENTQAGPCFNSMITQTPKNGLPSKVLKHDQDSSCDHYTARDPIVGLSQVPSDPMSMMSSELDHEDMMSSGVFSSTSSTNGYEIDDMLGSNDFGDFPFELC	337	III	AaWRKY52	CTI12_AA402370	1_mrna_41562	WRKY11	3	2
PWA59017	GTTTTTTCTTCTGACCTCCTCTATAAACAATCCTCACTCTCTCTCTCTCTCTCTCTTCATTTCACCACTTTCTCTCTCTAGAAAATTTTATATAATACTATAAAATAATTTATGATGTTTTTGGTGTTATTCTTTTGTGTGTGTGAATCAATCTAAAGCCAACCCTTTTGCTTTCAGACTTCACAATTTCCATCATATAAAATTTTCAAGATTTTGAATCTTGAAATTAGGGTTCTTGTTATCTTCTTCAATTTAAGGTCTGTTTTTTTTGCTTTATGTTGTTTGATTAAGTTTTTTTTCATCTGGGTTTTGCTTATTTTCTTTTATTTTGCCTTATTATGCTTTAAATTTGCCTTAATTTGCTTTATAAATGCCTATTTATAAAAAATAAAAAAATAC…	2219	MEEIEAANKAAVESCHRILNLLAQPKDHVQAMNLTVQTGEAVTKFKKVVSLLDDGLSHSRVRRFKKTQNFIPQNILLDNPGFQEPQNGLGPKPLQFQEIGSNGVKSMNALPLSNHKPSLELSLVGKNSVQIGNPQQNGGANTNYQFLQHNHQLQLKQQAEMMYRRSNSGINLNFDNAGCTPTISSNRSFMSSLSMDGSVTTLDGSSFHLIGSTRSTDQGSQQHKPRCSARGEDGSVKCGSSGRCHCKKRKHRVKRSIKVPAVSNKLADIPPDEYSWRKYGQKPIKGSPHPRGYYKCSSMRGCPARKHVERCLDDSAMLIVTYEGEHNHTRVPSQSANT	338	II d	AaWRKY53	CTI12_AA395350	1_mrna_40732	protein WRKY1	3	2
PWA59696	CTAAAATGAACGACAATACCGGTGCAATATTTTCTTACCCATCATCTTCATCATATTTATCATTAAACATGGCTAATAACAATCATGCTAATGATTACGCGGGGTTCACGGAGAAAGACCATGGGAAGTATGAAATGTTTGATGGTGTCGTGGTGGATGATCATGTTTCTCGGGCAAGTAACGCGCTAGCACAAGGTGATGGTAATGAGTTGAACGTGTCGTCTGGAAAGGTTAATATAAGAAAAGGTGAGAAGAAGATCAAAAAACCTAAACATGCTTTTCAAACAAGGAGTCAAGTCGATATTCTTGATGACGGATATAGATGGAGGAAGTATGGTCAAAAGGCCGTTAAGAACAACAAATTCCCCAGGAACTACTATCGTTGTACATATCAGGGAT…	838	MNDNTGAIFSYPSSSSYLSLNMANNNHANDYAGFTEKDHGKYEMFDGVVVDDHVSRASNALAQGDGNELNVSSGKVNIRKGEKKIKKPKHAFQTRSQVDILDDGYRWRKYGQKAVKNNKFPRNYYRCTYQGCNVKKQVQRLSNDDGVVVTTYEGTHTHPIEKSTDNFENILTQMQIYSR	179	II c	AaWRKY54	CTI12_AA364180	1_mrna_40062	WRKY1	2	1
PWA59796	CATCATCTTTCGATCAGCCGCACCGGATCTCTCCTACCTTTTCCACCTCCGATCATTTCACTCTCATCTTTTTCTCAGATTCAAACTTAATAGTATTAAGTTTGATTTTAAAGCTTTGCAAATGAATCTAAACTCATCAAGCAATCATCACTCAGATAGTAATTGTCTGTATAGCAAGTTAACCAAAGGCACGGAACATTGTAAAAAGCTCCAGATAGATCTAAATTTGCCTGCTTCTTCTAACGAAACCGAAGAGTTGTCAACACACAACATCCCCAACTCTGATGACGAGGCTGTGTCACGGTATGCTGGAACGCTAAACAGGTCAGAATATCCAAGACAATTGAATGGCAGGCCACATAGTGATGATTCTGACACCAAGGATTCCAATCAAAAAGA…	1427	MNLNSSSNHHSDSNCLYSKLTKGTEHCKKLQIDLNLPASSNETEELSTHNIPNSDDEAVSRYAGTLNRSEYPRQLNGRPHSDDSDTKDSNQKDASRKKKSCSSSIVKWKQQVKVSLEIGLEVPPNDGYMWRKYGQKEILNAKYPREYYRCTYRNTHGCCATKQVQRSSDDPSVFEITYLGKHTCPKLSKTNQCSSTTESGYGLINFSSTPEPPSKSSRTSDPSSATQSASTITRNSFELSNWPLNHN	247	III	AaWRKY55	CTI12_AA388190	1_mrna_39955	WRKY8	4	3
PWA60319	ATGGACAACAACAAAAAATCATTACCATTATCAACACCATATTTACGTCCAACAATCTCTATACCAACGAGTTCATCGGTCGATAACTTGTTTACTGCACCGGGGGAGACTCCGGGACCGATGACGTTGATATCAAACTTTTTTTCGGATAATGATGCGGGACCGGATACTCGTACCTTTTCTCAGCTTTTGGCTGGATTAAGTCCGGCTACCTTGCTTGAATCACCAGCTCAGGGGTCGCTTGGAATGTCCCACCAGCAAGCACTAGCTCATGTTACAGCACAGGCTGCACAACTGCAGCCTATACCAACCACACACCACCATGTTCCACCAACAATGCCAGACCACAATGTCACAATGATGGCACCCGAGTTATCCAAATCTAGTAGCCACTCCCAT…	927	MDNNKKSLPLSTPYLRPTISIPTSSSVDNLFTAPGETPGPMTLISNFFSDNDAGPDTRTFSQLLAGLSPATLLESPAQGSLGMSHQQALAHVTAQAAQLQPIPTTHHHVPPTMPDHNVTMMAPELSKSSSHSHPPLVAAGKPAEDGYNWRKYGQKQVKGSEYTRSYYKCTHKNCPVKKKVERGVDGQNFLLKCLGELQVALDTGKLEAVCDLLLIHHNDSRGLFSFLEQIFNLLSKGFFMVPVIKLDPLRKIDVTTIRWCLTEMQIKLAKKYSKLNEAKRNHRQAIFFFWNQKAIISVTAFCLTKYVS	308	UN	AaWRKY56	CTI12_AA382560	1_mrna_39432	WRKY DNA-binding protein 4	4	3
PWA60499	ATGCGTCGTTGGGAAAAAAAGGTATCGACCACCAAGGAGGACGCGTCCCTCCCATTATGGTGTCCCTCCGACGTGCCCCTCCCATTATGGTGTCCTGGCACAAAAAATAAAATCCCAACGGATATAATTCCAATCGTTGGACAACCGCCACCGATGTTATCACTGCCACAAAAACAAAACCAAAACCAAACATCATCATTTGAAAACATATTCACAGGTGGTCCATCATCAGGGTTTAGCCCTGGTCCTATGACACTTGTTTCCAACTACTTTTCAGATCATTTTTCTGATGGCTCTTTTTCTCAGCTTCTTGCTGGTGCTATGAACTCACCCGTTTCACAAATCTCATCTGAGGATAATAAAAATATAGGTTCAAGGGGGTTTAAGGATAAAAGGCCT…	2928	MRRWEKKVSTTKEDASLPLWCPSDVPLPLWCPGTKNKIPTDIIPIVGQPPPMLSLPQKQNQNQTSSFENIFTGGPSSGFSPGPMTLVSNYFSDHFSDGSFSQLLAGAMNSPVSQISSEDNKNIGSRGFKDKRPMDLVIAQSPTGFMFPNLFSPSGLLNSPGFFSPLQSPLVSHQQALAHVTAQAALSQSYFNNVQPENYNGGLVNEEETRMLNANAELEDSQIGSPDELSVSQSDVSESQHVISGSADINDGYNWRKYGQKQVKASEHPRSYYKCTHPNCPVKKKVGQALDGHISDIVYKGKHNHDPPPPNKRGKESADVNKPNNSQIEAHVAEQPVVDQGFNQMMRNDQGFSQLMRSDQGFHQMARNDQGYNQLMENVQGSNQLMGNDQVSNQLMRND…	842	I	AaWRKY57	CTI12_AA381340	1_mrna_39258	WRKY domain-containing protein	7	6
PWA60846	TTTTTGTTTTTTTTTTCTTTCTATTTTTGTTTAGTTTGGCCTTAATTTGCAATTTTAAGATGACCCTTTTGTTTTTTTGGTAAAAAATTCATTTGGGTATTTGTTAAATTTATAAAATTTCATTTGGTTTTTGAGTAATTTGATAATTAGTACTATTTTGGGTTTTTAGGGTTTTAATAAATTTGGGGATTTTATGGAGGAGATAGAAGCAGCTAATAAAGCTGCAGTTGAAAGTTGCCATAGGATTTTGAATCTATTAGCTCAACCTAAAGATCATGTACAAGCAATGAACTTAACAGTACAAACAGGTGAAGCTGTTACTAAGTTTAAGAAAGTTGTATCGCTTCTTGATGATGGTTTAAGTCATTCTAGAGTTAGACGATTTAAAAAAACGCAAAA…	1210	MEEIEAANKAAVESCHRILNLLAQPKDHVQAMNLTVQTGEAVTKFKKVVSLLDDGLSHSRVRRFKKTQNFIPQNILLDNPGFQEPQNGLGPKPLQFQEIGSNGVKSMNALPLSNHKPSLELSLVGKNSVQIGNPQQNGGANTNYQFLQHNHQLQLKQQAEMMYRRSNSGINLNFDNAGCTPTISSNRSFMSSLSMDGSVTTLDGSSFHLIGSTRSTDQGSQQHKPRCSARGEDGSVKCGSSGRCHCKKRKHRVKRSIKVPAVSNKLADIPPDEYSWRKYGQKPIKGSPHPRGYYKCSSMRGCPARKHVERCLDDSAMLIVTYEGEHNHTRVPSQSANT	338	II d	AaWRKY58	CTI12_AA378730	1_mrna_38914	protein WRKY1	3	2
PWA61230	CCACCTTCACTTGATATCTTTCTCCTTAATTTACAAACAAAGCTCCCCTTGCTTCTTAGTTCCAACCAACCAACCAACCATATATATCCACACAATCCAAACTCACCACTTCATTATTAATTTATACTAACCAACTTCCTTCATTTCTCTTGAATTTTCTTTTCTTTTGAAATTCAAACATTTAACTTTATATATATTCTTGATGTCCATTTGTGCTTTGCATCTTCAAACATATCCATAAAAACCAAGGAAGATTCTCACTTGATCTTCCACATACTTTACAAGGAAGCTCAAGTTAGTTTTTGTGATTGCCAAAATGGAAACAGGTCAAAAAAGGCCTTTGATCAATGAGTTAACTCAAGGCAAAGAGTTCACTTATCAACTTAAAAACCATCTAGA…	1520	METGQKRPLINELTQGKEFTYQLKNHLDNPMSAETCEFLVEKILNSYENAISMLNRASAIHETPTFDEISPSVEVSDPEDSNLSPHNSHKNVFKKRKTMAKWSEQVKVCSGSMVEGPLSDGYSWRKYGQKDILGANHPRAYYRCTHRNVQGCLATKQVQRSDEDSSVFEVTYKGRHTCTHATQLSKALEKKPKKEEETIHDVKMTQKICLDRVFSFKTSKGVTTMEEGLFPSFSFASTPIETEKLENLFHLGCDSTTFVAFNHTLQSSDSDLSEIMNSTPNSVTNSPLADWDVSLDHVDINGNFLFDITDSEMFV	315	III	AaWRKY59	CTI12_AA367540	1_mrna_38535	WRKY9	3	2
PWA62125	ATGGAATTTCTTAAGGACCAAAACCAAATGGGATCCTCCTCGATCCGGTTGGAGCTGATGATGAGGTTGAACGAGATTTTTGGGGATGATCTAAGAGCACGTCCCCCTGACAAATCGACTGATCAAGCTCCAGCCGCCACCGGACTAGCTGCTCGAATATCCGAGAGAATCGGGTCCGGTGTGCCCAAATTTAAATCTTTGCCACCACCTTCTTTGCCTATTTCACCACCAGCTGTATCACCCTCTTCGTATTTCGCTATACCTGCCGGTTTAAGCCCTGCTGAGCTACTTGATTCGCCTGTGCTACTAAACTCTTCTAACGAAGTTCATGACTACCCTGATCAGTCTTATGGCTCTCAAGGATCCGGGCCGTTTAATTCAGTTGCTACACCTGAAAAT…	1397	MEFLKDQNQMGSSSIRLELMMRLNEIFGDDLRARPPDKSTDQAPAATGLAARISERIGSGVPKFKSLPPPSLPISPPAVSPSSYFAIPAGLSPAELLDSPVLLNSSNEVHDYPDQSYGSQGSGPFNSVATPENSSISVGDDEFDRSRSRSGGDDLDADEDEPQTKRWRASENEGISMIGGTRTVREPRVVVQTTSDIDILDDGYRWRKYGQKVVKGNPNPRSYYKCTSLGCSVRKHVERASQDLRSVITTYEGKHNHDVPMARGSGHRLAAATASNNVPTMAIKPMAISHYQANNSMADPIRGSRFAPSSDNQSPFTLEMLQSPGSFKFSRFENALKSNYIDQQHDSEHEFSETKEEPRDDMFLESLLF	369	I	AaWRKY60	CTI12_AA358100	1_mrna_37635	WRKY DNA-binding protein 33	5	4
PWA64340	GATTTTGTGTGAAAATGTAGAAACCATTGAAACATTTATTGGAGTTTACTCGAGTAGTTTTTAGCAGGCAGAAAAATGATATAGAAAGACAAATTGACATGTCTGTTTCTATACTAATTAAGTTTATATAAACGGTAGACCTAACCGATTTTTTATATTCTCCATTTAGATTGTATGTCTAAATTCTTTGTTTCTTCCTATCAACCTTCTGCTTCATAAAGCATCAACTTCATTCCCTTTTTAGTTGTTAAGTTCCATCTTCTACCTCATACTTATCCTATCCCAAATTCAAAACCATGCTCAGCCAAGGATTTTTCGAAGACGAAGAAACATGTTTCTCTCCTTTCCGTGCAAGTATGATATCCGTTCCATTTGATTCCAATCAAACCCTATCACCAT…	1088	MLSQGFFEDEETCFSPFRASMISVPFDSNQTLSPSQHSKQEEDLTSQFGASHSFTSQSSNANYWAWGEVSGIISNKILGMTRDHDHHLGVSGMNKMKKLKSRRKVREPRFCFKTMSDVDILDDGYKWRKYGQKVVKNTQHPSRSYYRCTQDTCRVKKRVERLVDDPRMVITTYEGRHAHSPSQNEDDSEANSSNVPNFFWL	201	II c	AaWRKY61	CTI12_AA345390	1_mrna_35425	WRKY2	4	3
PWA64574	GTTTGAATTTCAAAACCCCAAATGCTCTTTTAGTCAGTCATGGCAGTTGATTTAATGAACACCTCTACAAACACTTTACTACACACCAAAATGGAACAAATTAATGTCCAGGAAGCCGCAACAGCCGGCCTCCAAAGTGTCGAGAATCTAATCCGTTTACTCTCGACACAACAATCTAAATTTAATGATACCGCAACCTCGTCGTCCGCGTTAGCTGCCACACCAGCAACTGACTATGTTGCAGTTGCTGATGTGGCAGTTAATAAATTTAAAAAGTTTATCTCTCTCCTCGATCAGAACCGAACTGGTCACGCTCGGTTCCGTAGAGGGCCCGCTCCAATAAAACAAAATAAGCCCACTTTATTTTCTGGCGTATTGGCGCTGGAGAAAGAGAAAGAG…	1248	MAVDLMNTSTNTLLHTKMEQINVQEAATAGLQSVENLIRLLSTQQSKFNDTATSSSALAATPATDYVAVADVAVNKFKKFISLLDQNRTGHARFRRGPAPIKQNKPTLFSGVLALEKEKEKEKEKVYSPAPIQQLMPPVSLVKSGSFDRKDFPVMTINFSASKANSFMSSLTGDSESLQPSMSSSGFQITNLSQVSMSGGQSNMSNSSFKRKCNSMDDSHAKCANSSGRCHCSKKRKSRMKRVVRVPAISMKMADIPPDDYSWRKYGQKPIKGSPHPRGYYKCSSLRGCPARKHVERALDDAAMLIVTYEGEHNHSHNVNDSPAAIVLESAS	332	II d	AaWRKY62	CTI12_AA124120	1_mrna_35193	DNA-binding WRKY	3	2
PWA64575	ATGGATCACAAACGAATCGTTGATGAGTTGACTCAAGGCAAGGAGTTTGCTAAGCAACTCATGATTCATCTTGATAACCCTGTGTCTTCTAACGAAGTCCAAGAAATCTTGATTCATAACATCCTTAATTCATACGATAAATCGTTATCTTTACTCACGGGTCATGGGCTCAGTCCGGTATCACATTCACATGGCACAAATTTTGGGCGTGACTTAGAAAATCTGGATCATAAAGATTTAATTGCCAAAAGGAATGATAATGGGATTACGGGAAAGTGGAAGAGTCAGGTGAAGGTGAGGGGAGACATGGGTTTTGAAGAAGCTCTTGATGATGGTTATAGTTGGAGGAAGTACGGACAAAAAGACATTCTTGGTGCCAAAAATCCAAGAGGTTATTAT…	903	MDHKRIVDELTQGKEFAKQLMIHLDNPVSSNEVQEILIHNILNSYDKSLSLLTGHGLSPVSHSHGTNFGRDLENLDHKDLIAKRNDNGITGKWKSQVKVRGDMGFEEALDDGYSWRKYGQKDILGAKNPRGYYRCAYRQVEGCLATKQVQKVDKEPNTFDITYRGSHTCNPGSHQESTSLSLPVSTPRQETQQPPQQNQVVQSPETLLKFQTTPMVMSENLETRSFHFPSTSNKLFNLPPVDDVHDDPTVCRSISNAMTVESELHGVVSAAAIFPTSSQNVDVGFRFGELDFGNNFNIFD	300	III	AaWRKY63	CTI12_AA341920	1_mrna_35180	DNA-binding WRKY	3	2
PWA64644	ATCTAACTTTAAACCACCAAATATTTATGGGGTCTCCAAATTGGCCAGAAACTTTACCAAGCAACCGGATTAAAGCTATGCAAACACTTATACAAGGTGAAGAATTGATTGATAAGCTTCGGGATGTGTATCGTTGGTCAGATAATGTCGAGCCCGACTCTAAACTTATTGAAGTTGTAGCACTTCAAATCTTGGCGATGTTCGAGAATACCCTTTCAATCATCGGTTCACATAGCTCCAACGAGTCTCTTCAACATCCAATGAGTGATTTTCAATATTCTTGTATATCGAATGGGCTAAAATCAGAAATTTCTGATGAGAGCCCAAAGAGTACTGTAATACCAGTGAAAATAAAAAGAGGGTGTTACAAAAGAAGAAAAGACTCATGGACGTCGACAA…	1041	MGSPNWPETLPSNRIKAMQTLIQGEELIDKLRDVYRWSDNVEPDSKLIEVVALQILAMFENTLSIIGSHSSNESLQHPMSDFQYSCISNGLKSEISDESPKSTVIPVKIKRGCYKRRKDSWTSTKVTSVLIDDGHAWRKYGQKEIHNTKHQRSYYRCTYKLDQGCQATKQVQKIGDKPPNYKITYFGNHICKNLQRAPPIILDSTDPRDSSIFLNFETPKEVIEKKQVNPYFPTMIHEHEGAFPSTGDSNHKQSVPSNAYHSCDSFAHVSHSPLDSYFAMSSGMDPEDRVYSLFDHSQVSEMDHMFGMKDFNYLSF	316	III	AaWRKY64	CTI12_AA345660	1_mrna_35116	DNA-binding WRKY	3	2
PWA64645	ATGGAGTCTTTCTCAGGGTTGGAGAGTTCTCCAAGCATTCAAATAGAATCCATTCAAGAGTTGACACATGTTCAACAATGGACCGATAACATATCTGAGATGCCATGGTTGTCAGAAAACATCGAGGTTGATCATGCAACGATCAATAGGGTAGCGGTTGAACGTTTGGAAATGTTCAGTATCACCCCTTCGATCAAGAGCAATTACAATGCCGCGGTGAATGATACAAGCCCTTTATATAGCTTGGATGGTTGGAGCTCCAAAGATGTTAAGATGGTTAAGCCGGTTAAACCGATAAAAAGTAAAAGAGGATGCTATATTAGAAGGAGCTCATGGACTTCAACAAACATAACTTCTTATCCTGAAGATGGCCATTCTTGGAGAAAATATGGTCAAAAA…	912	MESFSGLESSPSIQIESIQELTHVQQWTDNISEMPWLSENIEVDHATINRVAVERLEMFSITPSIKSNYNAAVNDTSPLYSLDGWSSKDVKMVKPVKPIKSKRGCYIRRSSWTSTNITSYPEDGHSWRKYGQKEIINATHKRNYYRCSHKFDQGCQATKQVQKIEDEPPKYKITYNRHHTCKNFLSTPQIFLDSTDDNDTSVLLSFENNGPSFSLDKHEEPNNGFSSLDSSYNQTSSFDYNVSHNHIMSDSSWPVSQTSSRLDLEEVILTRVYSPIYERGHMFDTIGCSEIPFDFSQCELTDL	303	III	AaWRKY65	CTI12_AA345670	1_mrna_35117	WRKY domain-containing protein	3	2
PWA65018	TTCTCATTCAAAACTAAACTTATTCTGAAATGGAAATAAACAAGAAAAAACTGGTGGAAACCCTAATTAAAGGCAGAAATTCTGCTAAGAGGCTACAAGCTTTACTTCACCAGAAAGTTAATGATGATGAGTTGGCTTCGGTTGATGGTCTCGTGAATGAAATATCGGAATCTTTCTACCATGGCCTTTTAGTGTTAACTCCGACGAGTACCCATCTAGGTTTGGCGTGTAACCTAGTTTTCCATGGAAAACCACCAGCCCCAGCTATCAAGGAACGACGAGGCTGTTACAAAAGAAGAAAGACCATTGATTCAAGAATAGAAGTTAGTGGTACGATTGGAGATGGTTATTCGTGGAGGAAATACGGTCAAAAGGGGATACTTAACTCCAAATTTCCAA…	911	MEINKKKLVETLIKGRNSAKRLQALLHQKVNDDELASVDGLVNEISESFYHGLLVLTPTSTHLGLACNLVFHGKPPAPAIKERRGCYKRRKTIDSRIEVSGTIGDGYSWRKYGQKGILNSKFPRCYFRCTHKHVQGCKALKQVQQLEDDSNMFEIRYIGHHTCAPPNTSSHHRVVLDSKKFKNRHFSQSNPSISTNNQNDAFLKQEDLCYNVSLANDAQLTPAWVWNEIITDDFDESFKSDQTLSDISFDDVMFS	255	III	AaWRKY66	CTI12_AA339190	1_mrna_34739	WRKY domain-containing protein	3	2
PWA65019	CAATTTTCTTGAAATCTTGAAATTATTTCCATCATATATGCATACAAATCCTATTATTTGCAACACAAGTTTTGTTGTTTCCCTTCCAAGATTTAAATATACGTTAATCCCAAATCATATTGATCATTACCACAATAAAAAGATCAAAAGATCCCGAAAACCGTCAATGGAGGAAATTGTTTCCTTGATATTCCATGGGTGTAAGTTAGTTAAAGAACTTGAAGAACGCCTACCAAACATTGCAAACCAACCACATGTTCTTATAAGTTCATGTGATGAGATTAGTAGGGTTTTTGGTAACGTGAGAGAACAGTTGAGCTCGGCTGTGCATAATTATGGCCATCACGAACCGCCACCAGCACTGGAGGTTGGTGGTGGATCAGTACTGCCCGAGTGGTT…	1428	MHTNPIICNTSFVVSLPRFKYTLIPNHIDHYHNKKIKRSRKPSMEEIVSLIFHGCKLVKELEERLPNIANQPHVLISSCDEISRVFGNVREQLSSAVHNYGHHEPPPALEVGGGSVLPEWLRSSHAMDMVLQEQIALHQHHGFEAIAGQESGGRNVEPVATDVAPLLQRTRRRKHEADRRTLRVPAPRMGNTEVPTDDGYTWRKYGQKEILGSKFPRGYYRCTHQKLYNCPAKKQVQRLDNDPYTFEVTYRGEHTCTMSSTAPSMPPPPQEAMTAHSLPSYLPHTESQSLPQWLSMEINRQSHEDLYSVTRHSLQTYQNQPNNSTGAGPSSPTRYGDYQGVTDLVDTMFNSGSSSNNSMELIFSPNEEKKEGEEKTK	377	III	AaWRKY67	CTI12_AA339200	1_mrna_34740	DNA-binding WRKY	3	2
PWA65599	ATGAAAAGGAACAAGGAAACTAGGAGAATTTATCAAGTGCCTTTTGTCGAGAAAATTGCTACAAGATCTTGGAGAAAATATGGTAGAAAATTTATCAAAGGCTCACCATACCCAAGGGGATACTACCGATGTAGTCTTGCCAAAGGTTGTCTAGCTCGAAAACAAGTCGATCAAAAAATATCCAATCCTGATGTCCTAATCATCACTTATATAGGAGAACATAACCACCCATTACCACCTTCACCGAACGGCGAAAGAGAGAACAATCAAAAGACAAAAATAGATGAAAGCAAAGATGTTGGAGACGATAATGTGCTAGACGAAGTTATCGATGATGGTATATTTGAAGTCATCGATGAAGGCGATGATGATAATTTCCCGCCTATTGCGCTTATGCAT…	960	MKRNKETRRIYQVPFVEKIATRSWRKYGRKFIKGSPYPRGYYRCSLAKGCLARKQVDQKISNPDVLIITYIGEHNHPLPPSPNGERENNQKTKIDESKDVGDDNVLDEVIDDGIFEVIDEGDDDNFPPIALMHLSEPYLLPLSVRTYTIVSGEGSHRLPHRKVVKQRLLSHVALLAFFGATIISIDYDKRNTTKNSYVPPDKKALQIRRLINDGGKGKPEADAGDMKMVYYILYSGFLRDVAGMYRNTNLPHMFHYFCRHMADKGESGSLSAMAGAAETVQENVEHRIRDKGKRILIEEDVVWCKTSGRFLLQNPRIWH	319	II d	AaWRKY68	CTI12_AA148740	1_mrna_34153	WRKY22	6	5
PWA66309	GCTAGCAAGCCACCTTCCTCTTCTCTTCCTTTCAACTTGCACCCTCTTATCTATCTATATATATTAACTTTCTTTTTATTAAGTTGTTCAGTTCATCTTCAATTCCCATATCTCTCTGTGTATTTTTGTTTGCCACTACAACTAGTGCAAGATCAATCTAGCTACTTCAAAACAAGAATCATATTATATCTTTCAATGGAATATACAAGCTTGGTTAATACTTCTTTGGATCTTAATTCAAACCCAAGAAACTTCCTTTCTCTAGTTCCTAAAAAAGAAGTTCCAAACAACTTCATTGAGCTTGGGTTGAGGATGTCACCAGTTAAAGATGAGGCTGCAAGTGCTTTGGTGGATGAGTTAAATAGAGTGAGTGCTGAAAACAAGAAGCTTACTGAGATG…	1616	MEYTSLVNTSLDLNSNPRNFLSLVPKKEVPNNFIELGLRMSPVKDEAASALVDELNRVSAENKKLTEMLTVMCENYNALQNHLADYMAKNPAPSDSTNNSSRKRKLESPTNQVMINNERGNSESSSSDEDSCKKPRQEQHIKAKISRVCVRTEASDTGLLVKDGYQWRKYGQKVTRDNPSPRAYFKCSHAPTCPVKKKVQRSVEDQSILVATYEGEHNHPSQSKHEQASSGLNRTVTSTTLGSASLSSSGPTITLDLTTPPKPPTNPSDETKVGGDRRVDTPEFQQFLVDQMASSLTKDPSFKAALAAAISGRMVQQNQSQKW	323	II a	AaWRKY69	CTI12_AA329040	1_mrna_33450	WRKY-like transcription factor	5	4	AaWRKY40-like	this study
PWA66603	GTTTCCAATCTCACTTATCCTCTCTCTACATATACACTTTATTTGTTATATATATGCACACACACTTTTTGGCATACATAGCATAAAGATAACAAAGCTATTTTCACACTACAACTTAAAAACTAACACACTCAACATCATTGTTGGAGAGCCGCCTACATATAAAGAATCTTTGCCTTTGATGAGTTTATATACAATAGCAAACTCAACACCAAAATCATATCCAATAAACACATAGAATTCATATATATTTGATGGCAAATTCAGCTTTTTCAGATCAAGTTCCATCTCTCTATGGTGGTGGCTACTATGACATTAATCCTCAAGGGTACTTAGACATGTTGGCTTTTCAAGATTATGGTGGTGCTTCTCTTTTTGACATGCTTCAACAGCCTACAC…	1463	MANSAFSDQVPSLYGGGYYDINPQGYLDMLAFQDYGGASLFDMLQQPTPPQANLVVEPHAPPASAMQETSDLVNTPTTNSSSISSSSNEHVNEGDDQENNNNTRSDNDEEEKTTTNKQLKAKKKNPKKQREPRFAFMTKTEVDHLDDGYRWRKYGQKAVKNSPFPRSYYRCTSASCGVKKRVERSSEDPSTVVTTYEGTHTHPCPITPRGMLPETTTYGGLNGGAGGVSSFLLPQIHYPQPSQSFFHNHINSFNFNNTTTTTTSTIPSTYSHYIREEQSYPLSLSPSLLKDNGLLQDMVSFQIRKEEPKDELS	313	II c	AaWRKY70	CTI12_AA325030	1_mrna_33153	WRKY48	3	2
PWA67303	ATAAAAGTCAACAGCTCAAACTTATTATAAATGGGAACATGTCTTAACCTATCAAAACTTGCCAAGAAATCCACCATGGATGCCTTTCTTCTTTTATCTGACCAACATCAAAGTGGAAACCCTAATTTTTCATCTTCTTCTTTTAACTGCCCATCTATCACAAACGATGATCGAGTATATGATCATACCAACGTTGATAATACCTTGTATTATAACCATAATCTTAATGATGATAACTCTAACCCTAACACTCTCTCGCTCATCGATCACCAAGATTCTAGCTCTTCAAATTCTTTATCATATCTCAATACAACTGAGCAAACTCCAGACTTCTTAGAAATAACCACAGATGTACACATCTGTAAAAGCCCACGGATATCTGCTGATGCTGCTAGCATG…	1060	MGTCLNLSKLAKKSTMDAFLLLSDQHQSGNPNFSSSSFNCPSITNDDRVYDHTNVDNTLYYNHNLNDDNSNPNTLSLIDHQDSSSSNSLSYLNTTEQTPDFLEITTDVHICKSPRISADAASMTQLTWIERQLLYDDNSNRERLNDDTKIGFRIQTALEVLDDGYRWRKYGKKKIKCTPNPRNYFKCSTMGCKVKKRVELDRDDSSYVIATYIGLHNHDVPSTTASSSKTCPTGVWTLQYS	241	UN	AaWRKY71	CTI12_AA318360	1_mrna_32450	DNA-binding WRKY	3	2
PWA68294	ATGGATTCATTTTATAACTCTTTAAGTAATTTTGTTTCAAATGAAAACAAAAATGAAGAAGTGAATTGGGGTTTGGAAAGTCAAACACAGTTTTTGGATTCTCCTTATTTTCCATATAATTATAATGTTATGCCATCTCCAGGCAGTCATTATGGTTTGGATTTCAAAGAGGAAAAAACAAATGTTTTTGGAAACATAATGGAGGAATCTATTAAAAGTGAAGTTCAAGAATGGAATGTCGAAAGTCGACCCCAAGAAATTGACTTCTCAATGGAAATTAACAAAATAGAACAAGAATCAGTACAATATCCTCAAACCAGTAACAGTTTGGATCCAGTTCAAGCTACTAAGGGGCAAAACAGATTCGAAGACGGATATAAGTGGAGAAAATACGGTCAA…	1323	MDSFYNSLSNFVSNENKNEEVNWGLESQTQFLDSPYFPYNYNVMPSPGSHYGLDFKEEKTNVFGNIMEESIKSEVQEWNVESRPQEIDFSMEINKIEQESVQYPQTSNSLDPVQATKGQNRFEDGYKWRKYGQKQVKGSKKPRGYFKCSYPNCPTKKKVEKDLNGYITAIIYKGKHNHPMPHNKKRSTLNSFQDTTFDNSVERTHLEFLSQTSLGDDEYDQDSSFSKSGNERENEPNAKRWKIDEAESKAIQEPKIVIETKSEIDILDDGYKWRKYGQKVVKGNPNPRNYYKCTNVGCPVRKLVERASHDLQAVITTYEGKHNHGVPMPRGGSSYLTNQPSTSNTTTTSNNYMSRTSRELPKYSNDMTSNNGVPMNYLDNVHNVRNLSNDNGRSSHMSH…	440	I	AaWRKY72	CTI12_AA310240	1_mrna_31483	WRKY domain-containing protein	4	3
PWA68400	ATGTCGTTAAATGCAAAATGTTCAGCCAGCGAGGTCATGGATGATAGTAAGGTTCGGGTTGAAAGGTCATTGGATGATGGGTATAAGTGGCGAAAGTATGGGAAGAAAATGGTGAAAGGAAGCAAATTCCCAAGAAGCTATTACAAGTGTAGACATCCCAAGTGTGAAGTGAAGAAGATTTTAGAACGTTCTTATACTGGACAAACAACAGAGATTGCATACAAGGGTACACATGATCATCCGAAACCTCAACCTAGCTGTCTGTTTACTGCCGGTGCTCTTATGTCAAAACACAGGAGGAAAATCAAGATAAAGTTTTATATGTGCCTGCTCAAGCAGGTGAGTGGAATAGCTTACTATGCATTCACTATGAAGATATATCTCGGTGCCACTGATATT…	879	MSLNAKCSASEVMDDSKVRVERSLDDGYKWRKYGKKMVKGSKFPRSYYKCRHPKCEVKKILERSYTGQTTEIAYKGTHDHPKPQPSCLFTAGALMSKHRRKIKIKFYMCLLKQVSGIAYYAFTMKIYLGATDIDVTLPQLDITNNEVADDLDMKRGMNIDTLDVTPVIKPIREPRLVVQTMSEVDIMDDGYRWRKYGQKVVRCNPNPRSYYKCTSAECPEQQQRRAAQASVKAKGNATIKTEANDAICLDLSVGNKYSEQQLQPPNAETIHSQAHNPIPVLTKFSNRHAVAR	292	I	AaWRKY73	CTI12_AA305570	1_mrna_31363	DNA-binding WRKY	5	4
PWA69052	ATGGAAAAGAAAGAAGATTTAACCAACAACAACAAGACCTTAAAAAACACAAACTTAATGGCAAACTCAACTTTTTCAGATCAGATTCCAACACTCTATGGAGCTAATAGTGGTGGTAACTTTTTTGATATACCACAAGGGTACTTAGACGATGTGTTATCATTTCAAGATTATGGCGGCTCATCTCTTTTTGATTTGCTTCAACAACCTATTGCACCACCAAGTTTGGTAGCTGAGCCACCCTCTCTCCCACCACCACCTCCAACTGAGACCATGGAGATGGTGAACACACCGACACAGAACTCATTGAAGCCCAAGAAAAAGAATCCAAAAAAGCAAAGGGAACCAAGATTTGCGTTCATGACAAAGAGTGATATTGATCACTTGGATGATGGTTAT…	612	MEKKEDLTNNNKTLKNTNLMANSTFSDQIPTLYGANSGGNFFDIPQGYLDDVLSFQDYGGSSLFDLLQQPIAPPSLVAEPPSLPPPPPTETMEMVNTPTQNSLKPKKKNPKKQREPRFAFMTKSDIDHLDDGYRWRKYGQKAVKNSPFPRSYHRCTSVACGVKKRVERSSEDPSIVITTYEGNLKHTLHRCVAKFDHRSVYND	203	II c	AaWRKY74	CTI12_AA302170	1_mrna_30732	WRKY domain-containing protein	4	3
PWA69471	TTCTTCTAAAAAACATAAACATTGGCCCCACATACAATATTACAGTCAATCCCAACTTTTCTTCTCTCTACGTGTCACCAAATCATTTGTCAAACACATTGACCACAGATAAACATCAAAGGACAATTATGTCATTTTATAAAAAACACACACCGCATCACCTCTTTGACCCCAAAACTTTAATCATTTATTTCCAGTATTACCCTTATACCATCTTTTATTTATATTTTTATATCTTTATAGACTTTTTATATAAACTCATACAAGAGAAAACATAGAATCTTATTTGCCTGAATATGGAAGAACTAGCTGTCCGGGAAGCCGGAGCTGCCGGACTTCAAAGCTTGGAGCATCTCATCGGATTGTTATCCACTCATCACCACCGTAAACCATCGTACT…	1463	MEELAVREAGAAGLQSLEHLIGLLSTHHHRKPSYSTTTTTTTVDYTAVADVAVNKFKKFISLLDRSSTGHARFRRGPISQNQIPIQKKSTLTPVPSPANIPATAPSMIQEKVFAPVSIQQRVVKSGSFERKDVPTATINFAGAAVVASPATSFMSSLTGDTDGLQPSMSSGFQITNMSQVSSAGQPNASNSSFKRKCNSVDDSHTKCTNSSGRCHCTKKRKSRMKRIVRVPAISLKMADIPPDDYSWRKYGQKPIKGSPHPRGYYKCSSLRGCPARKHVERALDDPTMLIVTYESEHNHSLNLKDSSATIIFESS	315	II d	AaWRKY75	CTI12_AA298000	1_mrna_30310	WRKY13	2	1
PWA69847	ATGGATGCTTTTCCAGATCTATATCAACCCACAAGTGATAATAGTATAGAAAACTTTTTGAATAATCTTTACAACCCTTTGCAGTTTGCAAATTTACAAAATCAACCCATTTGTTCTCAGAGTTTACCAGTCTCACCCTTGTCTGTTCTTGGTGGACTACAAGATCCACCATATTATCAGCAGAAGCAGCAACAAGTGACACAGTTTCAAGGAAAGCAGCAAGGTTTGAGTGTGTCTAGGTGTACAAGTTCTACTGCACAAAGTACAACGAAGTTTAAGAAAAGGAAAAATCAAGTTAAAAGGGTTTGCCAAGTGCCAGCTGAAGGAACATCAACATCAACTTCTGATTTGTGGTCATGGAGAAAATATGGTCAAAAACCCATCAAAGGATCTCCATAC…	958	MDAFPDLYQPTSDNSIENFLNNLYNPLQFANLQNQPICSQSLPVSPLSVLGGLQDPPYYQQKQQQVTQFQGKQQGLSVSRCTSSTAQSTTKFKKRKNQVKRVCQVPAEGTSTSTSDLWSWRKYGQKPIKGSPYPRGYYRCSTSKGCSARKQVERNRTDPNTLIITYTGEHSHPVPSPRTSTSTTTKNNKTTTTTTEPTPSSPISPSTTLSPMTEKTEENDTDDDVTGDDIFNGLCEFDTTDMFSNHHMMLSV	252	II e	AaWRKY76	CTI12_AA292800	1_mrna_29945	WRKY domain-containing protein	3	2
PWA69898	AAACCCTAATAATTTTGCTGCAATCAATGGCGGTTGATTTAGTCGGTATTCAAACTATTGAGCATCTCAATCGTATCTTTCAAAACCATGATTTTGGTGGCTCTTCTTCCTTCCGGGAAGCTGTTTCCGCTTTGAAACGTAGTGGACATGCCAGATTCCGTCGTGGACCTTCTCACGCGCCGTCATCTGTGCAACACGCGCCGTCGGTTTCCAAGAAAAATGAAGAGAAAGTTACGGAAGTGACGTCATCTATGATGTCATCGTTCGCTGGAGGTGATTTAGAAGGAAGTGTTTCTAACGGTAAATCGTTAGGTATAGTATCTCCGGCGCCGTCGTTTTCGTCGCGTAAGCCGCCGTTGCCGTCGTCTCACCGGAAACGTAGTGGAAATGATCTGACGT…	1226	MAVDLVGIQTIEHLNRIFQNHDFGGSSSFREAVSALKRSGHARFRRGPSHAPSSVQHAPSVSKKNEEKVTEVTSSMMSSFAGGDLEGSVSNGKSLGIVSPAPSFSSRKPPLPSSHRKRSGNDLTSASVHGSRTGCHCCKRRKTGSKRKVKMIPIIGSKVDSIPADDYSWKKYGEKKVSGTQFPRVYYKCNSVKGCPARKRVELSLTDSKMLIVTYDGEHQHPHRQPTPLPVSMTGLRIDSK	241	II e	AaWRKY77	CTI12_AA226830	1_mrna_29889	WRKY3	2	1
PWA70112	CTCAACATAAACTAGATCAAAATGGATGATTTTCAAGCTTCCAAGAAAAGGAAGGTGGGTGAGAAGATTGTAGTAAAAGTGAAACTTGAAGAAAATGAAGGGAAAAAGAAGAGTGATCAAAACCACCCTTCTTGTGATTCTTGGTCTTGGAGAAAATATGGTCAAAAACCCATTAAAGGATCTCCTCATCCAAGGGGATACTACAAATGTAGCACATCAAAAAGTTGTACAGCCAAAAAACAAGTGGAGATATGTAGGACAGATTCATCCATGCTTATCATAACATATACTTCTACTCATAATCATCCAAATCCTACTAACCTCAAACAAAGCAAGAATGATGCAAAATCCGAAATTAGTACGACCCCTGAACCCGATCAAGAGTATGAAGAAGAAGAA…	738	MDDFQASKKRKVGEKIVVKVKLEENEGKKKSDQNHPSCDSWSWRKYGQKPIKGSPHPRGYYKCSTSKSCTAKKQVEICRTDSSMLIITYTSTHNHPNPTNLKQSKNDAKSEISTTPEPDQEYEEEEKPVEPDQEYEEEKHVEPDQEYEQEKPPIVTLENDDFRYIQTPEEETHLTINLENTYFYDEPLMYPDLMNFSSLKTEENDFYDELEELPMSSSTFKSFMRSNFFEERVLVQPS	238	II d	AaWRKY78	CTI12_AA292950	1_mrna_29676	WRKY domain-containing protein	3	2
PWA70947	ATCAAAAGCCAACTTCCATGGAAGCTAGCTTAAACATGCCAAAACCAATGTTCAGTTTTTTTGATGTTCAAGAAGAAGAAACAAAAAACAAGAATATCATTCATCTTAATGATGATCAAGTCCTTGTATTGAAGACCTCATCCCAGGCTATGACGAGTGACAAGAACGATGTCAGTACTTCTTTGTTTAAAGGAGAAGATCTAGCCGGCCATTATAAGCAGGATGATTTGGTTTCATCAGCTAAAGCTGAGATGAGCCAAGTTAGACAAGAGAACCAAACATTAAAGCATAAATTATCAAGGGTCTTGAAGGATTACAAGTCGTTGCAAATGCACTTTAACGACTTTTTCCAGCAAGAAGTTCCTAAAAGTTCCGAAAGTCTGGCTCCTGATCAGGAAA…	1682	MEASLNMPKPMFSFFDVQEEETKNKNIIHLNDDQVLVLKTSSQAMTSDKNDVSTSLFKGEDLAGHYKQDDLVSSAKAEMSQVRQENQTLKHKLSRVLKDYKSLQMHFNDFFQQEVPKSSESLAPDQETNGAELISLSLGTLSSCKTKSDDGPIKVNCFSKMKDRSHGDQELKLGLGCKFDLSPNRVGINNLRKDEIAQTLEPAVHNLKSERNEDNDLLDQIPLKKARVSVKVICDTQTMNDGCQWRKYGQKIAKGNPCPRAYYRCTVSSSCPVRKHVQRCAEDRSVLITTYEGTHNHPLSASATAMASTTSAAASMLKSTSSTSQPSITTTAPSSTTTASTTTFSSHHGITNYSPRAPQYPFYLPNTTISTYQSHPTITLDLTSSPHFNISNSSNLSMT…	503	II b	AaWRKY79	CTI12_AA285070	1_mrna_28842	DNA-binding WRKY	5	4
PWA73483	ACAACTTGTGCAAGATCAATCTAGCTACTTCAAAACAAGAATCATATATATCTTTCAATGGAATATACAAGCTTGGTTAATACTTCTTTGGATCTTAATTCAAACCCAAGAAACTTCCTTTCTCTAGTTCCTAAAAAAGAAGTTCCAAACAACTTCATTGAGCTTGGGTTGAGGATGTCACCAGTTAAAGATGAGCAGGCTGCAAGTGCTTTGGTGGATGAGTTAAATAGAGTGAGTGCTGAAAACAAGAAGCTTACTGAGATGTTAACTGTCATGTGTGAGAACTACAATGCTTTGCAAAACCATTTGGCTGATTATATGGCCAAGAATCCAGCACCATCTGATAGCACCAACAATAGTTCAAGAAAAAGGAAACTTGAAAGCCCAACGAATCAAGTT…	1422	MEYTSLVNTSLDLNSNPRNFLSLVPKKEVPNNFIELGLRMSPVKDEQAASALVDELNRVSAENKKLTEMLTVMCENYNALQNHLADYMAKNPAPSDSTNNSSRKRKLESPTNQVMINNERGNSESSSSDEDSCKKPRQEQHIKAKISRVCVRTEASDTGLLVKDGYQWRKYGQKVTRDNPSPRAYFKCSHAPSCPVKKKVQRSVEDQSILVATYEGEHNHPSQSKHEQASSGLNRTVTSTTLGSASLSSSGPTITLDLTTPPKPPTNPSDETKVGGDRRVDTPEFQQFLVDQMASSLTKDPSFKAALAAAISGRMVQQNQSQKW	324	II a	AaWRKY80	CTI12_AA259860	1_mrna_26325	WRKY-like transcription factor	5	4	AaWRKY40	this study
PWA73777	GTTTTGGTCTTTACTTCTTTTCTTTATGTATACGGAATTTCATATCACCAAACTCTTCTTGTATAAACCTGTACAACACTTTCTGTTTTATAAATATTAAACAAAGTTTCTTAGTAGTATTATATGGGCAAAGATAGATGGGGATTAACCTTTGAGCCTGTCAAATTGTTATCTCCACGTTCGAATTCTTCGGTTAAGGCTACCATGTATTCTAGTGATACTGCTGCATCATCTCCTAAGCCCGAAGACAAGAACTCACATCGCGAAGTCGATTTTTTCTCTACGTGCAAGTCGGAGGATGATCATGATGTTGTTGTCAAGAAAGAGAATTCTCATGACAATGAATTAGATGTAAATGTTTGCATCTGCTTACTACTAATAGTGATCAATCATCCGTGG…	1812	MGKDRWGLTFEPVKLLSPRSNSSVKATMYSSDTAASSPKPEDKNSHREVDFFSTCKSEDDHDVVVKKENSHDNELDVNTGLHLLTTNSDQSSVDDGGSSTSEEKQAKNKLTILKAELEKMNTENQRLRAMLTHVSNNYTALQIHISNEIHKQQNQIAEQNSRQLYELVPNSNDSLSEERTQSGSIKHGDKIGKRNCRENTPDSDGWVSNNKVSRLDASKNIDQPNESAMRKARVSVRARSEAPMITDGCQWRKYGQKMAKGNPCPRAYYRCTMAVGCPVRKQVQRCVDDQTILITTYEGTHSHPLPPAAMAMASTTSAAASMLLSGSMSSADSMMNPNILARSILPNTSSIATISSSAPFPTVTLDLTHNPNQIQRNNNSTQFQAPHQGQLSSQNFAPI…	503	II b	AaWRKY81	CTI12_AA186300	1_mrna_26047	WRKY1	4	3
PWA74288	AAAACAATCATCCTTCGAAAAGCATTGATAACCTGCAACGCTGACGGATTGATCTATGGACGATGATGAAAAGCCCATAGATCCAGTCACTGGGACTTACTCCCACGACTCCTCCAGCTGGAATGATTATGGGTTGTTTGGAATCAGTGATAGCAGGGACAATAGTATATTGAGTGAGTTCGGATGGAATATTGAGCCGGAGCTTAATCGAATAGATTCTGCCCCGAAAGAGACTGATGCTAGTACTAGTGAGATTGTTGTTGATCAGGCTACTAAGGCTGGTTTGGTTGAGAACACAGGGGATGTGTCCATGTCTAATCCCGTAGCTTCTTCTAGTGAGTCTGAGGATCGACCGGAGTCTTCGACAGTTTCGGGCGAGGCTGCTTCTAGTGGTAAACC…	940	MDDDEKPIDPVTGTYSHDSSSWNDYGLFGISDSRDNSILSEFGWNIEPELNRIDSAPKETDASTSEIVVDQATKAGLVENTGDVSMSNPVASSSESEDRPESSTVSGEAASSGKPPTPGTGGKVKKKGPKRIRQQRFAFMTKSEIDHLEDGYRWRKYGQKAVKNSPFPRSYYRCTNSKCTVKKRVERSSTDPTTVITTYEGQHCHHTVGFPRGLISHESAYARYLAPSSTSQQFSYPRPQFPQVGDLGPSQSQPQVISSEAENQPSREQPQTSFQDARVDQGLLGDIVPSIMRN	294	II c	AaWRKY82	CTI12_AA251420	1_mrna_25532	DNA-binding WRKY	3	2
PWA75564	ATGGCGGAACAGGAGGTGTTTGAAGATGATCTTTTAATTAGAGAGCTCCTTCAGAACGAACCACCATTCCTTTTGGCACCTCAACACATCCCAACTGATTCGTTTGAAGCAGATAACAACATTTACTCAGGCCCAACAATAACCGATATTGAAACAGCATTACTGGCTTCAAGTTACACAAACAGTACTCCAGATTTTTCGTCATTAGCCAGAGTTTCATCATCAGATATGGAGAGAGGAATGAGTGGTGGTAGAGTTGAGAACAGCAAGTATATATTGAAAATGAAAAGTAGTAGCAATGTAATGGCCGATGATGGTTATAAATGGCGAAAGTATGGTCAGAAGTCCATTAAAAACAGCTCCAACCCACGGAGCTATTATAAGTGCACCAACCCACAT…	1218	MAEQEVFEDDLLIRELLQNEPPFLLAPQHIPTDSFEADNNIYSGPTITDIETALLASSYTNSTPDFSSLARVSSSDMERGMSGGRVENSKYILKMKSSSNVMADDGYKWRKYGQKSIKNSSNPRSYYKCTNPHCGAKKQVERSNDDPDTLIITYEGLHLHYMYPFFMFGQSENPDPPTKKFRRFNFGLGARQRTNKDTEESIRDVGLDQHPATMLIKDFNPPKVAISSQGLLEDMTPTNPSNDPDLYFFFIDDMNCLFTVEDINLSFKASHMKTEPQEIDKLEVFMLSSSINKSMDKLNYIDSRQSSGLKLSAHLVTKPAWTIKTMKSESDGLSGQSLHEDLHSSPQPQHKMKGRFLLDVVICQGEITEDVNKKEKERSNQSVTRVPIESLLPLLPHDK…	405	III	AaWRKY83	CTI12_AA240590	1_mrna_24261	WRKY domain-containing protein	8	7
PWA75822	ATTCAAATTCCATGGAATATAGAAGTAGCAGCTTGGTTCACACTAGTTTGGATCTAAACTCATTTCCTAATTATCTTCCTGCAAATCATGAACTTCAAACCATGTTTAATAGCTATGAATCCAACATCATTCCACCTGCTAAACATGAGGAAGTTGGTGATTTGACTCGAGAATTACAGAGGGTTAACCTAGAGAACGAGAACTTGATGAAGATGGTGAAAGAGATGTACAAGGATTACAATCTTTTGCAAATGCGTTTATCTGATTACATGACCAAGAACCCCCCACAATTAGCTGACAAGCAAAAGTCCGATACACTCATCAACGAGAACTCCAATAGCAACTCAAGTTATGAAAATACTTGCCAGAATCCCATAAAATATCAACAAACGAGACCCA…	1100	MEYRSSSLVHTSLDLNSFPNYLPANHELQTMFNSYESNIIPPAKHEEVGDLTRELQRVNLENENLMKMVKEMYKDYNLLQMRLSDYMTKNPPQLADKQKSDTLINENSNSNSSYENTCQNPIKYQQTRPKISKVFVRVEASDTSLVVNDGYKWRKYGQKVTRDNPYPRAYFKCSYAPTCPVKKKVQRSTYDKTIVVATYEGEHNHQYPSRHEIVMSPCLNHIVTNDSPRLAIPTITLDLTTPIKSGSHTETQMALQQFLVDQMTSSLTKDPSLKAAVASAISGQIAKS	288	II a	AaWRKY84	CTI12_AA146520	1_mrna_24000	transcription factor WRKY4	5	4
PWA76453	CTATTTTCAATTCTTAAAAACAAAAACAAAGAATCATTCAAAATTTTCATATCTTCAACTAAACAACCGAAGAACATCAAACAAACTATATTTTGAATGGCTTCTTCTGGTGGCAGTTTGAACAATAGTTCTACAACAACCTCACAGTATCCATCTTTTTCATTTTCTACTGCATCTTTTAGTGATCTTATTGCTTCTAATAGTAGTAACCAAGAATCTTCAAGTTGGGGTTTCTTTGGTGCAAATGATAGTCCAAAGATACCATTCTCACCATCTGCTTTTCTTTCTACACCAACTGGTTTGAACCAGCATCAGTTGTTGGACTCTCCTTTTTTTCCTTTTAACTCAAATATTGTTCCATCTCCAACAACTGGAAGCTTTTCTAGTTTGGATTATAGT…	1759	MASSGGSLNNSSTTTSQYPSFSFSTASFSDLIASNSSNQESSSWGFFGANDSPKIPFSPSAFLSTPTGLNQHQLLDSPFFPFNSNIVPSPTTGSFSSLDYSNKDDERKYSNFSFQPHATTNKMEEQVKSQPQEWSMTKQTDFISEINKTKSESVQNQYVSDQSQATRDQTRLEDGYNWRKYGQKQVKGSENPRSYYKCTYPNCPTKKKVERNLEGHITEIVYKGNHSHSKPQNAKKSSSNTFYEAPVESNHVDSSASFGEDDFEQASSMSKSGDDHENEPEAKRWKGETESEAISGPGSRTVREPRIVVQTTSDIDILDDGYRWRKYGQKVVKGNPNPRSYYKCTFVGCPVRKHVERASHDLRAVITTYEGKHNHDVPAPRGSGSYAINRPPPTTNGNT…	480	I	AaWRKY85	CTI12_AA234940	1_mrna_23398	WRKY33	5	4
PWA77624	ATGGAGCAAATTAACGTCCAGGAAGCCGCAACAGCCGGTCTCCAAAGTGTCGAAAATCTAATCCGTTTACTCTCGACACAACAATCTAAATTTAATGATACCACATCCTCGTCTTCCGCGTTAACTGCCACACCAGCAACTGACTATGCTGCAGTTGCTGATGTGGCAGTTAATAAATTTAAAAAGTTTATCTCTCTCCTCGATCAGAACCGAACTGGTCACGCTCGGTTCCCGCCAATACAACAACTGATGCCCCCGGTTTCGTTAGTGAAATCGGGGTCATTTGACAGGAAGGATTTTCCTGTTATGACTATAAATTTTTCTGCGTCTAAAGCGAATTCTTTTATGTCGTCGTTGACTGGAGATAGTGAGAGTTTACAACCTTCGATGTCTTCTTCG…	1037	MEQINVQEAATAGLQSVENLIRLLSTQQSKFNDTTSSSSALTATPATDYAAVADVAVNKFKKFISLLDQNRTGHARFPPIQQLMPPVSLVKSGSFDRKDFPVMTINFSASKANSFMSSLTGDSESLQPSMSSSGFQITNLSQVSMSGGQSNMSNSSFKRKCNSMDDSHAKCANSSGRCHCSKKRKSRMKRVVRVPAISMKMADIPPDDYSWRKYGQKPIKGSPHPRGYYKCSSLRGCPARKHVERALDDAAMLIVTYEGEHNHSHNVNDSPAAIVLESAS	280	II d	AaWRKY86	CTI12_AA219750	1_mrna_22218	DNA-binding WRKY	4	3
PWA77996	TAAAGATGGTCAAAGCTGAATATACTTTTTTTCTAATCTAATCGAGAGACTTTGATTAGATGCACTAGTTAAAGATGGAGCTTAAAGAGACCGAAAGGATAGTCGTAGCCAAACCAGTAGCTTCAAGGCCTACACTTTCCAATTTCAAATCTTTTTCTGAGTTCTTTCCTAGTGACACTAATGGCTCACCCACATCAGAACCATTAATCACTGTCATTAGACCAAAGACGGTACGGTTCAAGCCTGTCACAAGCTCTCCACTTGACAGGGTTTCTTCTCAGGCGGAGTTACCTGTAACTCAAGCTTGCCATTCTTCTGATAAGATATTGAAATCAAACCACACGTCTCCTTTGCTATACAGACCCTTAGCAAAGACGGTATCAAAAGCAACCATTCGTA…	1525	MELKETERIVVAKPVASRPTLSNFKSFSEFFPSDTNGSPTSEPLITVIRPKTVRFKPVTSSPLDRVSSQAELPVTQACHSSDKILKSNHTSPLLYRPLAKTVSKATIRMLATLGTCNASNEYAVAQNAGSQQEIVKEINLPNVTPVKSGNDKRPQLYKNNIDRPSYDGYNWRKYGQKQVKGSEYPRSYYKCTHPNCLVKKKVERSLDGEIAEIVYKGDHNHVKPRLPRRHAFDGTCQDSNQQLPNNQINDTNEHLGSSSHLNDLVKVQESYNHVSNEAFNASIPKFDCSCGVARVQDGSSKVIMERVDDIPAIKRRKGLNQSNETFVGGLQVPQVVHDGPDSEAVSDGFRWRKYGQKVVRGNPYPRSYYKCTVVKCNVRKHVERAADNPNIFITTYEGK…	410	I	AaWRKY87	CTI12_AA049110	1_mrna_21850	WRKY5	5	4
PWA78111	ATGGAGAAAAACAATAACATTTTGGTCCAAACCCTAATTAGAGGTAGAGATTCTGCAAAGAGGTTGCAGAATATGCTTTGTGGTGACACTAACGACGATCATGTGTCGGTTTCAGTAGACGATTTACTGACGGATGTATCCGAATCTTTTGCAAATGGCCTCTCAATGTTGAGTAGTACCGGTAGATCCGAAGTCCATCAGGAATCAGAAGTTTTCAAGCGTAATTGTGAGATGACACCCACACAGTGCCAAAGTTTCTCCGCCAATGCAAGCCTTTCGAGAAACAATGAGAAGACACCATTAGTGCTAGTGAAACAAGGGAGAGGTCAGTACAAGAGAAAGAGCGGAGATACAAGGATCGAAATTAGTAATACAAGTGAAGATTGTTATCAATGGAGG…	867	MEKNNNILVQTLIRGRDSAKRLQNMLCGDTNDDHVSVSVDDLLTDVSESFANGLSMLSSTGRSEVHQESEVFKRNCEMTPTQCQSFSANASLSRNNEKTPLVLVKQGRGQYKRKSGDTRIEISNTSEDCYQWRKYGHKTILNSKFPRCYYRCTHMNDQGCKAKKHVQQLEDEPNKFHITYFGCHTCTITPHNDHIVPHHRPGVVLNFEGFKDQQSLTTNSLTTKKIGDKPSRKQKDHANATPGSSDDQAGSSHSVMSNDLQDMDFFEHEDFLSAWFADTAFN	282	III	AaWRKY88	CTI12_AA217320	1_mrna_21743	DNA-binding WRKY	3	2
PWA78461	TAAGCACCAATCCAAAGGTGAAAAATAAGCAACCCCAATCCAAAAGGCAACCAAGCACAAATAAGACAAAAGACTCCTCTCCCAAAAGTCAACACTCTACCCTGTCAAAAATTTACCATCCTACCCCCACACCCCACCCTTATTTCCCCTCACACACACTACACCTTCAAAACAAATTTATAAAACTGGATCACAACTAAAAAAAAAAAACTTTATTTCTCATACTAATTTATAAAAATCCACAATGAATAATGATGATGATACTAATAACAATAATAAGATGATGATGAATGGTGGAGGATCGAGTAGAGCAAAGTATAAGATGATGTCACCTGCTAAGCTTCCGATTTCCAGGTCTTCTTCTATTACGATTCCTCCTGGTCTCAGTCCGACGTCGTT…	2436	MNNDDDTNNNNKMMMNGGGSSRAKYKMMSPAKLPISRSSSITIPPGLSPTSFLESPVLLTNVKAEPSPTTGSFFKSPLMQRSIGSATFSLDANSSARKTVDENNSGFFEFRPHAQPTSVPQISSAGFQIAAGSNHHLGEPSGQYHHQNQNQNQNHNQNHNEPRSYSSPSPSNWEIASPREQSSTALAYMPHEETNGPGKPKDPGPAIQVDRSADDGYNWRKYGQKVVKGSEHPRSYYKCTHPNCEVKKIFERSYTGQITEIVYKGTHDHPKPQPSRRFSAGALMSSQEENPDKLQYAAYQAGISASNGQNSNLDANGTPLQSPRQANQDSTDDVDDDDDPYSKKRRTEFGTLDITPVVKPIREPRVVVQTTSEVDILDDGYRWRKYGQKVVRGNPNPRS…	530	I	AaWRKY89	CTI12_AA215030	1_mrna_21397	WRKY family transcription factor family protein	6	5
PWA78523	ATGTGGTACTTGCTTAGAGTAGTCGAATACACAACCCTGGTGGTATCTGCAGCATTTTGTGCATCTAGGGTCGACTGGCCTCTTGTTATGCAAGTGGCATCAAAACCACTGGACCAAGTGTCCACCCCTCTGGTAAAGTTGAGTCTAGGGGATGCCTGGCGGCCATCACCTCCAAAAGCTGTAAAGCATTACGAAGAAGCCATTTCAGACCTCAAAGCCTCCTCAGACTGCTGGGCTGGCCACATCTTCGTTACTGCGAGTGTTTCTCCATTTATACTCCTCGCTCTACACACAACTCCTGAACTTCCCACCTCTAACTCGTCAGTTTATGCATCTCCAGGCAGTCATTATGGTTTGGATTTCAAAGAGGAAAAAACAAATGTTTTTGGAAACATAATG…	1521	MWYLLRVVEYTTLVVSAAFCASRVDWPLVMQVASKPLDQVSTPLVKLSLGDAWRPSPPKAVKHYEEAISDLKASSDCWAGHIFVTASVSPFILLALHTTPELPTSNSSVYASPGSHYGLDFKEEKTNVFGNIMEESIKSEVQEWNVESRPQEIDFSMEINKIEQESVQYPQTSNSLDPVEATQEQNRFEDGYKWRKYGQKQVKGSKKPRGYFKCSYPNCPTKKKVEKDLNGYITAIIYKGKHNHPMPHNKKRSSLNSFQDTTSDNSVERTHLEFLSQTSLGDDEYDQDSSFSKSGNERENEPNAKRWKIDEAESKAIQEPKIVIETKSEIDILDDGYKWRKYGQKVVKGNPNPRNYYKCTNVGCPVRKLVERASHDLQAVITTYEGKHNHGVPMPRGGS…	506	I	AaWRKY90	CTI12_AA214500	1_mrna_21328	WRKY domain-containing protein	5	4
PWA78774	AGAGAGAGAGAGAGAGAGAGAGCACCAAGTTTCCATTGATGCAAGTATGGCAAGAGAAGAAGACAATACACAAAAGGAAATGGATTTGACTCTAAAACTTGATGCTCAAGATCAAGAACCGGCTTCTAACGATTCATCACAATCTGATCATCATGATGATGATCATGATAAAAAAGTAGAATCACCTCATGAGCTTGAAGTACAAGAATCAAAAAATGATGAAGAAACTCCTACCACCCCAACTGAAGCATCAGAAAGACAAGACCTTGATCATCACCATCAAGAAAAGTTATCGATGTTACAAACGGAAATGAATCGAATTAAAGAAGAGAACAAGGTGTTGAGGCAAGTAGTAGAGCAAACCATGAAAGATTACTACGATCTACAAATGAAATTTTC…	1889	MAREEDNTQKEMDLTLKLDAQDQEPASNDSSQSDHHDDDHDKKVESPHELEVQESKNDEETPTTPTEASERQDLDHHHQEKLSMLQTEMNRIKEENKVLRQVVEQTMKDYYDLQMKFSIIQQSSNGIKLQDPKSFLSLNGHDGNQEAKKISPRSSPLEESENEDLGLSLRIQSNTTTSQHVRDHQEGNHESATRFMPMQQSNLINPGNFSGDIKSNNIANNPIASLPNRKARVSVRARCEAATMNDGCQWRKYGQKIAKGNPCPRAYYRCTVAPGCPVRKQVQRCLEDMSILITTYEGNHNHPLPVGATAMASTTSAAAASFMLLDSNNHISSESGALNQSPFNNYHMSSNFMNPNSSPYSSTHVRSMNPNDHSKGIVFDLTNNPMNPHHIPNSSIAPQ…	510	II b	AaWRKY91	CTI12_AA213240	1_mrna_21058	WRKY domain-containing protein	5	4	AA213240	Shen et al, Molecular Plants 2018
PWA79437	TAAATTTATAAGGTTAATATGGTCAAGAAAAATAAAAATAAAACCAAGGGTGGACTATGTGGTTGGATCTTACTCATACCAACTTTTGACTAATCAGAAATGATAAAACGACCAAGTCAGTCAGTCACCCACCCAACTGCTTACTTTTCTTTTCTCACCCTCTTCTTCTCCTCCCCTTTATTTACCCCTCAGACCATCACTTTAACCGCTTCTTAACAACCTCCAAGTCCAATCCATACTCCATGATCTAAAACAAATTATGGCCGTTGATCTCATCATGTCAACCACAACAGAACACAACGCCGTACAAGAAGCTGCCTCAGGTCTCGAAAGCGTACAGAAACTAATCCGTTTATTATCACATCAACAATCATCACAACAAGTTGCACCAGATGAGTA…	1524	MAVDLIMSTTTEHNAVQEAASGLESVQKLIRLLSHQQSSQQVAPDEYQAVADMAVNKFKRVISLLGRTNRELTGHARFRRAPSVNSNNNNNNNSSSIVIRNSEQDDVVSDESETKVYNPTPIQQVPFVPPPPVMQPAPPAMFQRKDSLPKTISFSYSPAVSRASSFMSSLTGDSDGKQLSAGGKPPLCSASCVKRKCSSSENGGSGKCSGGSSGRCQCSKRRKLRMKRVVRVKAISMKLADIPPDDYSWRKYGQKPIKGSPHPRGYYKCSSVRGCPARKHVERALDDPSMLIVTYEGDHNHALSIAEASGLILESS	316	II d	AaWRKY92	CTI12_AA200840	1_mrna_20412	WRKY14	3	2
PWA79841	ATGGTCGAGACTAATTCTCTTGGCATTGATCTTAACGCCATCCCAATCCACAAAGCAGATGATCATACCCCGGATAGCAATGATGATAAGCTAAACCAAATGAACTTGGAGAACAAGAAGCTAAAGGAGATGCTAACACTTGTTTTGGACAAACATAACTCACTTCAAAACCATGTTAGCAAATTAATGCAAGACCGTGATTTATTAGCATCTAGTCCAAATAAAAGAAAGTCCGGTGAGTGTGATGAGTGCAACACAAGTGCGAGCACTGAGAATCATCATCAAGGAACGTTAAAAAGGCTAAACAACGGTATTACAAGAGTTTATACAAGAGTGGATCCATCTGATAAATCCTTGGTGGTAATGGATGGATATCAATGGAGAAAATATGGGCAGAAG…	723	MVETNSLGIDLNAIPIHKADDHTPDSNDDKLNQMNLENKKLKEMLTLVLDKHNSLQNHVSKLMQDRDLLASSPNKRKSGECDECNTSASTENHHQGTLKRLNNGITRVYTRVDPSDKSLVVMDGYQWRKYGQKVTRDNPSPRAYYKCSFAPSCPVKKKVQRSLDEPDLLVTIYEGEHNHKSTDNEHETQTSKARFNSPLELGKFDDTLVEQMANSLRRNPDFIEELAVAISSKIFENDLF	240	II a	AaWRKY93	CTI12_AA202980	1_mrna_20016	DNA-binding WRKY	4	3
PWA80814	ATGGAATTGCCTCCTCAAATTGGAGCACTGAAAAAACTCAAGTTGTTTGATCTTGAAGGAACCGAGCTCATGTATCTACCAAAGGAAATTGGCAAATTAGAGACATTGGAATGTTTAAGGGTCTCTTTCTCGACATATGCAGATGACCAAAAAGACCGAAGCGGCGTAGAGCACATAATCCCAAGGATGACAATTTCAAAGCTCACAAAGCTCAAAGAGTTAAGTATCAGTGTCAATGCGGACAATGAATGGTGGGAGGTTGAACTTTTAGAAGGAATTATGGGGGATCTTATTTTCTTACCCGACCTTAAAACTATAAAGCTGTACTTACCAACTGCTAAAGCATTGCAAGAGTTCTTAAGCCTTGAAAGGTATAAAGTACCAATATATTCAAATTTG…	3115	MELPPQIGALKKLKLFDLEGTELMYLPKEIGKLETLECLRVSFSTYADDQKDRSGVEHIIPRMTISKLTKLKELSISVNADNEWWEVELLEGIMGDLIFLPDLKTIKLYLPTAKALQEFLSLERYKVPIYSNLWNFRFMIGRCEELPCSVQLDIEENFLKLEKCVKFMNGDGYTDETAELVRNARALYLRRHWTIGKLPIFDMKRVKYCLLMECNEMQTLFDQEDVYAHLDKATNDEDASLASLQYLGVHFMKKLQRLSKGPISSTSLSHLRILALHSCPEMSSIFTGSLLQNMQGLTELVVEDCPKFNCLVNLEDGTPCSSGPFLQSLRRVSLIDLPELVSISGGVSIAPQLDSLLVFNCLKLDYLSIMELTRDVKEIKGEIEWWDALKYGKMTWNNV…	921	III	AaWRKY94	CTI12_AA193510	1_mrna_19043	WRKY domain, Leucine-rich repeat domain, L domain-like protein	11	10
PWA81284	ATGCAAGGGTCCACTTGCTCTTTAGCATTGTCATTAAATGCAAAATGTTCAGCCAGCAAGGCCTTGGATGATAGTAAGGTTCATTTTGAAAGGTCATCAGATGATGGGTATAAGTGGCGAAAGTATGGGCAGAAAATGGTGAAAGGAAGTAAATTCCCAAGAAGCTATTACAAGTGTAGACATCCTAAGTGTGAAGTGAAAAAGATTTTAGAACGTTCTACTGGACAAACAACAGAGATTGTATATAAGGGTACACATGATCATCCGAAACCTCAACCTAACTATCTGTTTACTGCCGGTGCTCTTATGTCAATACAGGAAGAAAATCAAGATAAAGTTTTATACGTGCCTGCTCAAGCAGGTGCCACTGATATGGATGTAACTCTGCCACAGTTGAAC…	1629	MQGSTCSLALSLNAKCSASKALDDSKVHFERSSDDGYKWRKYGQKMVKGSKFPRSYYKCRHPKCEVKKILERSTGQTTEIVYKGTHDHPKPQPNYLFTAGALMSIQEENQDKVLYVPAQAGATDMDVTLPQLNITNNEVDDDLDFKRRRTNIDTLDVTPVIKPIREPRLVVQTISEVDIIDDGYRWRKYGQKVVRCNPNPSKALDDSKVHFERSSDDGYKWRKYGQKMVKGSKFPRSYYKCRHPKCEVKKILERSTGQTTEIVYKGTHDHPKPQPNYLFTAGALMSIQEENQDKVLYVPAQAGATDMDVALPQLNVTNNEVDDDLDFKRRRTNIDTLDVTPVIKPIREPRLVVQTISEVDIIDDGYRWRKYGQKVVRCNPNPRSYYKCTSAECPVRKHV…	542	I	AaWRKY95	CTI12_AA188250	1_mrna_18566	DNA-binding WRKY	7	6
PWA82448	ATGGGAGGATTTGATGATCATGTTGGTGTAATTGGAGATTGGGGGGCACCTAGTCCGAGCCCACGGACGTTCTTTTCAAATATGTTGGAAGAAGCTGGTTCGAGGTTAGAATCGGACAAACCGAAGGACGATAATATTAACAGTGGGTTCACATTTCCTGGACCGGATAAGCAGTTTGGGTCGGAAAACGGTGATCAAGTAGCAAAACAAGGTGGTTTTGGTGAGCCAAAAGTAGGAAGCTCAAGGTCAGGTTTTGCTGAAAGGTTGGCTGCTAGAACCGGTTATAGTGCTCCGAGGTTGAACACAGATATTGTTAAACCTTCTACTGACCTGGCAAAAGACTCGTCTTATTTGACGATTCCTCCTGGTTTAAGTCCAACGTCTTTTTTAGATTCACCG…	1830	MGGFDDHVGVIGDWGAPSPSPRTFFSNMLEEAGSRLESDKPKDDNINSGFTFPGPDKQFGSENGDQVAKQGGFGEPKVGSSRSGFAERLAARTGYSAPRLNTDIVKPSTDLAKDSSYLTIPPGLSPTSFLDSPVFLSNSLAQPSPTTGKFPFAPNANGRSSMMFSDSSDRNKDKLFEDFNNTSSFAFKPVPESAPISNQVNPPFMSWQTENRFPSQNIQTSQNGASLLHHSVATEKRAEVNGNVQDHHDEDADQRTSGDNGNNNSDDGYNWRKYGQKQVKGSEYPRSYYKCTHANCPVKKKVERSHEGHITEIIYKGAHNHPKPPPSRRSGLGSSSDIQGGNEWGHDGNLEVTSSTIVHQGQNGTQFESSDAVDGSTTFSNDEEEDDRATHGSVSLGYD…	609	I	AaWRKY96	CTI12_AA177300	1_mrna_17405	WRKY domain-containing protein	5	4
PWA83388	GTTTAATAATCATGAAACCTTTTGCTTTGAGATTTGGCTTTACTTTCACATTTGCCTGCACGTCCTTTACAATTATAGATTATTCAAATGCCAATCTGTCAACATTTCGGACCCCTCATATAATACGCAATTTCATCAATCTATTTTTTCATCACCTTCTCTCATCTACAAAACTCTCTCAAAATACTTGTGCAATTCTTCAAACAAGAATTTGTATATACTTAAGTGTACACAACCATATATCACTCGAAGGAAGTGAAAGAAGGTAATATTATAAGATCATGGAAGTCGGATTTCGTGCGTTCAACGTTCATCTAGAGGACAATCAAAACTCTCCGGAAAATAGCGATGATTCACCTCCTTCGCCTATGTTTTACGACACAAAGGCTACATCTACTT…	1237	MEVGFRAFNVHLEDNQNSPENSDDSPPSPMFYDTKATSTSSPKRSRRGTHKRVVHVPIKEVEGSRLKGETNAPPADSWAWRKYGQKPIKGSPYPRGYYRCSSSKGCPARKQVERSRTDPTMVMVTYSCEHNHPWPASRSNNNHHHNAPASPPTNSTLTTEPTNSNSDDQMEEEPPMLTRKSKHDHELELEREAEPEPEAETEIEQDKKFTSLEVGSCGAFASTNDQYAWFSDFDATSSTMLESPMMSRDIVEDSDMAMIFSIRDDEESFFADLDELPECSTVFRRREIEHCRKLAPWCGTTG	302	II d	AaWRKY97	CTI12_AA168110	1_mrna_16487	WRKY DNA-binding protein 65	3	2
PWA83613	ATGTTTCCCTTCTTTGAACCAACTAATCTTCCATTTGACTACCCTCTTGATGATCAAACATGTGAGTATGGTTTCGAAGATATATTTGATAGTTATCGTTCGGTGACCGATCAAACAAGTTACCAAGACTCTAATCATTCAGATTTTGCAGCCAATGTTAATACGGGTGAGCAAAATCCAGTTTCTCAAGAAATGATTACGGACAACGCTATACGAAAATATCATAGTTTAAATTTCACATCCTATAGTTTTAGCAAAGATGAGCACACTAATCAGGTCATGCAAGAAACACTCACAGCTGATATGGGCAAGAGAGAAAGAGTGGCGCATGATCAGGGAATGAAGCTTGCACTTCGTATGAAGACGAAGCTTGAGGTCGTAGATGATGGGTTTAAATGG…	690	MFPFFEPTNLPFDYPLDDQTCEYGFEDIFDSYRSVTDQTSYQDSNHSDFAANVNTGEQNPVSQEMITDNAIRKYHSLNFTSYSFSKDEHTNQVMQETLTADMGKRERVAHDQGMKLALRMKTKLEVVDDGFKWRKYGKKVVKSSSYPRNYFKCSVVGCNVKKRIEKDVKDPHYVITTYDGVHNHKGTFYTRFLRKEEHSKKKIAREKEIRTTPYQLYFSGLHLVNVTCM	229	UN	AaWRKY98	CTI12_AA167370	1_mrna_16250	putative WRKY transcription factor 51	4	3
PWA84067	CCTTTGTGATCACATTTCTTTCTTTCTTTACTCTCTTAAAGTCTAAAATGAACGACAATACCGGTGCAATATTTTCTTACCCATCATCTTCATCATATTTATCATTAAACATGGCTAATAACAATCATGCTAATGATTACGCGGGGTTCACGGAGAAAGACCATGGGAAGTATGAAATGTTCGATGGTGTCGTGGTGGATGATCATGTTTCTCGGGCAAGTAACGCGCTAGCACAAGGTGATGGTAACGAGTTGAACGTGTCGTCTGGAAAGGTTAATATAAGAAAAGGTGAGAAGAAGATCAAAAAACCTAAACATGCTTTTCAAACAAGGAGTCAAGTCGATATTCTTGATGACGGATATAGATGGAGGAAGTATGGTCAAAAGGCCGTTAAGAACA…	897	MNDNTGAIFSYPSSSSYLSLNMANNNHANDYAGFTEKDHGKYEMFDGVVVDDHVSRASNALAQGDGNELNVSSGKVNIRKGEKKIKKPKHAFQTRSQVDILDDGYRWRKYGQKAVKNNKFPRNYYRCTYQGCNVKKQVQRLSNDDGVVVTTYEGTHTHPIEKSTDNFENILTQMQIYSR	179	II c	AaWRKY99	CTI12_AA163270	1_mrna_15805	WRKY1	2	1
PWA84104	ATGACCAGGACTGAGATTGATCATCTTGATGATGGATACAGATGGCGAAAGTATGGCCAAAAAGCCGTGAAGAACAGCCATTTTCCAAGGGGCTACTACAAGTGCACAAGTGCATCATGTAATGTAAAGAAGAGGATAGAACGGTGTATGAGTGATCCCTCTTACGTTGTTACCACCTACGAAGGCCAACACACCCATCCGGTTAACAGTAACTCCACACCTCTGATTCCCTCCTTTAATCATCTTCAAACCGCACCCACCATCACCAACACGTCACCTGCTATGCTAAAACTAGACCAAGGAGGACTTCTACAGGATATGATGTTCTATCATCAACAACATCACTGA	348	MTRTEIDHLDDGYRWRKYGQKAVKNSHFPRGYYKCTSASCNVKKRIERCMSDPSYVVTTYEGQHTHPVNSNSTPLIPSFNHLQTAPTITNTSPAMLKLDQGGLLQDMMFYHQQHH	115	II c	AaWRKY100	CTI12_AA162450	1_mrna_15765	WRKY domain-containing protein	2	1
PWA86142	CTTATCAACCACAAATAAGGTTTCTCTCTTTCTACATCTTTTTTTCTCTCTAAGAATGGACAATTTTGTTTCTGTTTTTCCATACAATAATTCCTCATCTTCAACTTCACCGCATCTATCACTTAACTTGATGAACGATTACTCGTATAGTAGTGATCAAAACAATACGTACGATCACCTAGAGGACGATCATGAGCATGGTTTAGTTGAGAAAAACCCTATTTCTAGCTCAGAAGAAGTTGTGCTAGATCATGTTTCTCCCACGAGTAGCGGTTTAGGTAATAGTGATGGAAATGATATGAGTTCGGCTTCCGGGTCTCGGAAGATTAATATTAAGAAAGGCGAAAAGAAGATTAGAAAACCTAAGTGTGCGTTTCAAACGAGAAGCCAAGTTGATAT…	781	MDNFVSVFPYNNSSSSTSPHLSLNLMNDYSYSSDQNNTYDHLEDDHEHGLVEKNPISSSEEVVLDHVSPTSSGLGNSDGNDMSSASGSRKINIKKGEKKIRKPKCAFQTRSQVDILDDGYRWRKYGQKAVKNNKFPRSYYRCTYQGCNVKKQVQRLSKDEGVVVTTYEGMHSHPIEKSTDNFEHILTQMQIYSSC	195	II c	AaWRKY101	CTI12_AA054210	1_mrna_13758	glandular trichome-specific WRKY 2	2	1
PWA87748	ACACACACACAAAATGGATGACGATAACAACAACAACAACGAGAACAACGAAACTGATCAAAGCTCAGAAGCCACACAAAACTTCGAAATCATCCACCGTCAAAACGACGACGTTTCTGACCAAGAACACGATTCCACCTATCATTACAACAACAATCATCATCATCATGATGATGAATTTGTTGGTGATGATGATGATGATGACGTAGATGATGACGATTATGACGTCACTAATCTGCCTATTGATGATGATGAGGACTATGTTGATGATGATGAGAGGATAATTAGTAGCTATTTATCTGATAATGAAAATGAAACCCTAGCTTCTTCTGGTTTGGCGGATGTGCCGGTGCAATACGAGATGCGGCAGGATGAATTGGAGCATTTGAAGAATCAGCT…	2261	MDDDNNNNNENNETDQSSEATQNFEIIHRQNDDVSDQEHDSTYHYNNNHHHHDDEFVGDDDDDDVDDDDYDVTNLPIDDDEDYVDDDERIISSYLSDNENETLASSGLADVPVQYEMRQDELEHLKNQLQGSHQEALAIVIAQASQSHTGNKVQLPPSSTPLLTLPRINKQRETLSAEGNSVNVRVAEGNKKVSSDPKTVSNSRTVKTPIDGFNWRKYGQKQVKSPQGSRSYYKCTHNECDAKKIESSDQNNSITKIVYKGQHKHDPPKKVINRRGKILSASSKAQERRTISTLGPRQYKSSVSVTNGPILVEEMDAPPPKKRVKKNTSASPGSVLKRPKKPKFVIHAASDVGISADGYRWRKYGQKMVKGNPHPRNYYKCTSAGCPVRKHIEMAVDGS…	456	I	AaWRKY102	CTI12_AA127750	1_mrna_12155	WRKY4	5	4
PWA88061	TTAAATAACCTTAAAATCACCTCATTCCCTCAGCTTCACAACAACACATCAACACATTTCTCATTAATGAGCAACAAGCATTGACTTTTAAAACTTAAACCCATTGTACACTTTGTATCTTAACTCTTAACTTTTACCTATGGACACTAGCGCTCGTATCATCAATGAGTTAACACAAGGAATGGAACTAGCTAAACAGCTAAAGTCCATTTTAAATTCAGATGCTTCACCTGAAGAGAAGCATTTTTTAATTCAGGCGATCATAGCGTCATATGACAGAGCTTTGGTGATGGTCAACTGGGGTGACTCGAGTGGTCAAACACCACCATTAGCACCACTAATGCTTAACCAGCCTGAATCATCGGTTTCTATTGATGAAAGCCCACGAAGTGGGGAGTA…	1387	MDTSARIINELTQGMELAKQLKSILNSDASPEEKHFLIQAIIASYDRALVMVNWGDSSGQTPPLAPLMLNQPESSVSIDESPRSGEYDQPFDNQDQKVVSKKRKAMLTWKNQIRISTDTGLEGNTDDGYSWRKYGQKDILGAKFPRSYYRCTYRYVHNCMARKQVQRTDEDPTVFEITYRGQHTCNPATAAVAPPKSPEKHEIKQNNHHHILQLPPPPKSGDMLTNLRENLTVSTSDLDTTVPCSFSFPSASFGCVDNYQQFHFTNETDNFLQGYSPSGSNYFTEWGNDFQHHDDSNLSGMISTTASATNSPLAFPTDTQDLRTNFPFNSGFFI	334	III	AaWRKY103	CTI12_AA125080	1_mrna_11833	DNA-binding WRKY	3	2
PWA88989	ATGAACGGAGAAGCGGTGGAAGGAAATTTTAGCAACGAGACCATATCAAAATGCAACCGAGATGGAAATGAAATTACTATGATGGACAAAGCACCCGAAAATTTAGAGTTAACCAATGAACCCAAAAGTAAAGACCAGTCATCACCGACTAAAGACCATTCATCACCGACTAAAGACCAGTCGTCACCGTCTAAAGACCAGTCGTCACCATCTAAAGACCAGTCATCAGCGTCTAAAGACCAAACAGCACTGTCTGATCAAGAAATAAAGTCAGAGTCTATAATAGCTAAGGAGTCACATGATAGTGGGAGCAATGCCTCACATCCTAATCAAGACGGAAGTTCGACCACTGTGCTACCTGAAAAAGAGTTAGACAGTCAAATTCATACCGGAAGCACT…	2550	MNGEAVEGNFSNETISKCNRDGNEITMMDKAPENLELTNEPKSKDQSSPTKDHSSPTKDQSSPSKDQSSPSKDQSSASKDQTALSDQEIKSESIIAKESHDSGSNASHPNQDGSSTTVLPEKELDSQIHTGSTGSESIQEGNALAIIPKSSPNTSPRTPASEHDRENFIVSLRPEKVLDKLPLRRHADTVSPAAQSDSGVTFSKLPEKPTGDGYNWRKYGQKLVKGNTFVRSYYKCTFSNCPARKQVERSHDGNITEINYLWKHEHPKPPHTLLKGSAFVLPVQSTGSDEPSMTTSEGNSSVLPAKSHDPEASETETRQLQVVPSSQNVAEVAVSRSNDMRSEVNNDVSSDSKRQSRIMVGRKARESCLVSNETTSKCNRDGNEITMMDKAPENLELTN…	849	I	AaWRKY104	CTI12_AA115840	1_mrna_10911	DNA-binding WRKY	8	7
PWA89038	GACTCTTGAAATCTGAAGAACATATCATCTCTTTTTCTCAAATAAGACTCATTCACACATATACGTCTCATTTATATATATATGACCAAATTCAGTTTTGGACCAACTTTGGATACATCCGAGCCATTGGTCTTATTGAACAAGAGTTCAAGGTGGAACCCTTTTGCCATGGTTCAAAACAGCCCCCCTCATGTTGCGGTAGACGGTCACGATCGAAAAGTCTTGGCCGAGATGGATCTTTTTACTACTAAAAGTAATAGTTTAGTCGTCAAGAAGGAAGATTTTCATGCTAGTGATCTTGATGTAAATACGGGTTTGGATCTTCTTACACGCGTAAGCGGCGATCGATCATCGGCTGGTGATATTTCATTGAAAAGTGATGAAAATAGATATACTAAC…	2322	MTKFSFGPTLDTSEPLVLLNKSSRWNPFAMVQNSPPHVAVDGHDRKVLAEMDLFTTKSNSLVVKKEDFHASDLDVNTGLDLLTRVSGDRSSAGDISLKSDENRYTNKLAKIQNELEKTNLENQRLKEMYLQVSNNYNALQLQFVALMQQEQDVRNEIIQKQEQKVDNLAQQVSVAVPRQFMEMTSHGSSSEEKTLSGSGLNTAELSKNVDIDGKTVRREDTPDSNVWTSNKVPRLVVPENNEQTNDATMRKVRVSVRARSEAPMITDGCQWRKYGQKMAKGNPCPRAYYRCTMATGCPVRKQVQRWADDQTILVTTYEGTHNHPLPPAAVAMASTTSAAATMLLSGSMSSSDGYMNPNILAQAIRPGSSSIASISASAPFPTITLDLTHPPNTLQTLNA…	746	II b	AaWRKY105	CTI12_AA115020	1_mrna_10855	WRKY42	8	7
PWA89420	ATTAAGTCTTGAGTCTCAACTTCCCCATTTTGTTGCCGAGTCCCACTGCCTCATCTATGACTTAACATATCTCTCTCTCTCTCTCTATCTTCATAAATGGCTAGTGGACTCTCCTTTGATTCAGATCCCACAACTATATTACACACACCAAACTCTTTTTCCGACCACCACCGTCACACCACCGCCACGTGGACTATCATGGACACCAACACCAACACCACCTCCTCCTCACCACCACCTTCTACCACCATCCATTTTCCACTCACCCTTAACTCCAACAACAACCATGATCATCGTACCTTAAATGAAATGGATTTCTTTGCTAATAAGAAACATGAAGAAGATTGTACGAGGTTGAATGATCATCCATCTGTTGATGATCATGTTATGGAACTTGAG…	2061	MASGLSFDSDPTTILHTPNSFSDHHRHTTATWTIMDTNTNTTSSSPPPSTTIHFPLTLNSNNNHDHRTLNEMDFFANKKHEEDCTRLNDHPSVDDHVMELESNVNTGLHLVTGNTSSDQSIVEDGVSPNSEDKRAKNELALVQAELERMNMENKKLKEVLNQVTVNYNTLQSHLVTIMQEKERSGSITDDRKTIHDGGGGGEHAMVPLMDLGLSAPTAIETDENSQSSSEHDENSRSPPIYNNKMIVQRDESPEQGSQGVKVGSNKVPRLSASKTNTNSNTTSIDQATEATIRKARVSVRARSEAPMIADGCQWRKYGQKMAKGNPCPRAYYRCTMAAGCPVRKQVQRCAEDRTILITTYEGTHTHPLPPAAMAMASTTSSAARMLLSGSMPSSDGLIN…	583	II b	AaWRKY106	CTI12_AA107300	1_mrna_10480	WRKY family transcription factor	5	4
PWA91322	TTCCTCTATAAACTAACCAATAATCCATCCTTCAAATCTCACAACCAACTTGTCTACAATGAGTTCCACAGCCATACAATCTCCCACAAACGCACAACCAACTTCCACTTTTTCATTCATGTCTTCTTTTTCAGCTGATCAAGCTCCAGCCGCCACCGGACTAGCTGCTCGAATATCCGAGAGAATCGGGTCCGGTGTGCCCAAATTTAAATCTTTGCCACCACCTTCTTTGCCTATTTCACCACCAGCTGTATCACCCTCTTCGTATTTCGCTATACCTGCCGGTTTAAGCCCTGCTGAGCTACTTGATTCGCCTGTGCTACTAAACTCTTCTAACATATTGCCGTCTCCGACTACCGGGTCATTTCCGTTTCAAGCTTTTAACTGGAAGAATTTTGG…	2044	MSSTAIQSPTNAQPTSTFSFMSSFSADQAPAATGLAARISERIGSGVPKFKSLPPPSLPISPPAVSPSSYFAIPAGLSPAELLDSPVLLNSSNILPSPTTGSFPFQAFNWKNFGGNVKNQEEGVKKEEKSLSDFSFQPQLNYSDDQQIWNNQKFRDQEQNPFAQSDLTMVQTDSNSQTQSFQSSYPTNTNTFNNQTTNKKSEDGYNWRKYGQKQVKGSENPRSYYKCTYPNCSMKKKLETNIDGQITEIVYKGSHNHPKPQSTRRSSSSTSSLGSNNIQMSSQILSNQEVHDYPDQSYGSQGSGPFNSVATPENSSISVGDDEFDRSRSRSGGDDLDADEDEPQTKRWRASENEGISVIGGTRTVREPRVVVQTTSDIDILDDGYRWRKYGQKVVKGNP…	550	I	AaWRKY107	CTI12_AA091130	1_mrna_8565	WRKY DNA-binding protein 33	5	4
PWA91581	ATGAAGAGGGTATGTCAAGTGCCTGCTGAAGGATTATCCTCAGATGTTTGGTCTTGGAGAAAATATGGTCAAAAACCTATCAAAGGCTCTCCATATCCAAGAGGATACTATAGATGTAGCACATCAAAAGGATGCTTAGCCCGAAAACAAGTGGAGCGAAACCGATCCGACCCGGATATGTTCATTGTCACATACACCGGAGAACACAGCCATCCTATTCCGACTCACCGGAATTCTTTAGCCGGCAGCACCAGAAACAAGCCCACCACCTCCGGCGACGACAAACCCACCTCATCTCCGCCGGTATCTTCTCCGACCACCCATTCTCCGGCGACTGAAAAAACCGACGAGAACGAAAACGACACTGATGAGGACAACTTTGATATGGTTATGGATGAT…	921	MKRVCQVPAEGLSSDVWSWRKYGQKPIKGSPYPRGYYRCSTSKGCLARKQVERNRSDPDMFIVTYTGEHSHPIPTHRNSLAGSTRNKPTTSGDDKPTSSPPVSSPTTHSPATEKTDENENDTDEDNFDMVMDDDFFEGLDELVGPITGDGFPACVDFIR	159	II d	AaWRKY108	CTI12_AA007880	1_mrna_8311	WRKY22	2	1
PWA91823	ATTCATTTCATTTTATTCAATCCCTATTTTTAACACAAACACACACTAAAAACACCTTCACTGTGTGTAAAAATTCATCTCCATCAATGGCGGTTGATTGCGTTGGCCAAACAGTAGATCATCTTCATCAAATGTTTCAGTTTTCATCAGGACATGATTTTAACCTCTCACGCGCCGTCAAACGCACCGGTCACGCGCGGTTCCGCCGTGCTCCGGCGGTGTTTTCCGACGGACCGTCAACTTCTTCTTCACAATCGGATGATGTTAAAACACAAAAAGTTACCGTTACAGCGACGGAATCACCGTCAACGAGCTCGTCGTCGAATGGTAAATCGTTAGGTATAGTAGCTCCGGCGCCGACGTTCTCGTCGAGAAAACCGCCGTTGCCGTCGACTCACC…	1003	MAVDCVGQTVDHLHQMFQFSSGHDFNLSRAVKRTGHARFRRAPAVFSDGPSTSSSQSDDVKTQKVTVTATESPSTSSSSNGKSLGIVAPAPTFSSRKPPLPSTHRKRCNTDINRSGSVSKSGCHCCKRRKMSSKREIRRVPIIGSKITSIPADDYSWKKYGEKKIDGSIYPRVYYKCNTRKGCPARKRVELSLDDSKMLVVTYDGEHRHHHAPTPTPTPVPMSLTGVVV	229	II e	AaWRKY109	CTI12_AA086850	1_mrna_8089	WRKY17	3	2
PWA93143	ATGGTAGCTGCCTCACATGCCTTAGACCTCAATCTTAACCTCTTCCACATAACTGATGATGATATACCAGTTGATGATAGTACGGTTGGGAATTTAAGTCGGATGAGTAAAGAAAACAAGAAGCTAAAGGAAATGCTTACAATTGTACGGGACAATTATAACACTCTCCAAACTAAGGTGAAAAAAATTATACAAGACAAAGAAGTAGTCGAGTCAAGCCCAAAGAAACGAAAATTTGATGAAACGGTTCAACAAAGCTTGTTGAAAAGGCCGAATGAGGAACTACCAAAGTCGGGAATTCAAAGAGTTTATGTACAGACAGATCCATCTGATAAAAGCTTGATAGTGAAGGATGGATATCAATGGAGAAAATATGGGCAAAAGGTTACTAGAGATAAC…	1611	MVAASHALDLNLNLFHITDDDIPVDDSTVGNLSRMSKENKKLKEMLTIVRDNYNTLQTKVKKIIQDKEVVESSPKKRKFDETVQQSLLKRPNEELPKSGIQRVYVQTDPSDKSLIVKDGYQWRKYGQKVTRDNPSPRAYYKCSFAPSCPVKKKVQRSLDDVGIVVVTYEGEHNHRSTKQEAAYALTNEYDISTSSERMFNSPKARTTFNEVLVEQMAAYLSKDSSFTDKLAAAIYSKTLDATNVHECKILVDILDSYCKASGQTINFTNFAAFFSPNSSKHLQEQICDLLNVECMDPKARCLGLPFICGRKKGELFSLILENVLQKVQGWKQKLLSQAEREILIKSVIQAIPSYAMQYFLLPNGFLDKLFCHIKRFFWSGDIDKRHIHWLSWDRLSKPK…	536	II a	AaWRKY110	CTI12_AA074230	1_mrna_6752	WRKY15	6	5
PWA93840	GAAATCTTTTTTATAAAAAAAAAAAATGGCTGATTGGGGTTTGCATGCTCTCTTAAGACCTAATGAATATGAACATCAAGATCATCATCATCATCAACAACATCATCATGTTCATGATGATGGGTTTGGATCCATTGATATCAAGAAAGAATATGATCAAGCTCTTTTATTTTGTTACCCTCATCTCTTTGATAATAATAATAGTAATCATGATGGTGCTAGAGATGAGTTAAACCAACTTTACAAGCCTTTTTATAATCCGGTTTATGACAACGAGAACGAATTTCGTGGTGCTACTCTTCCTGAAAATGATCTTAAGACCATTCAACATCATGATTTTGATCATCAAGAAGTTCAACAAGATAAGAATATCAAGAATTTTTGTGGGTCTAGTTCAAA…	1190	MADWGLHALLRPNEYEHQDHHHHQQHHHVHDDGFGSIDIKKEYDQALLFCYPHLFDNNNSNHDGARDELNQLYKPFYNPVYDNENEFRGATLPENDLKTIQHHDFDHQEVQQDKNIKNFCGSSSNISQLAPKLKKRKNQQKRVVVQVTADGLTSDPWAWRKYGQKPIKGSIYPRSYYRCSSSKACMARRQVEQSCTDSSIYILTYTADHNHPQPTRRNSLAGINRNRFKATPKSPTISEDGSKAVTKLKDSPFNSPTTPSASSMDDEVLQQPNIKQETTFYNIYDDQGPTMMSGFNDDELMLFNDDFFEGLEDLVGYKTDTSSQISSNKQFPHVFS	336	II e	AaWRKY111	CTI12_AA066530	1_mrna_6056	DNA-binding WRKY	3	2
PWA93843	ATGCTGCTATGTATTGAGAGCTTACACATGGATTTGAAAAGTGTGTTTCTTATCTTAGCTTAGCTATATCTTTTAACAACGTATATAGTTCAACAAAATTAGGTAATATTTAGTTGGTTTCCTTCAAGGTACACAAGTTAAGTCATTTCCTACATCTTTCTCATCCTATACATATATAAAACCAAGTGTGTGGGACAGACGAACCTCTTTCATCTACCAAAAAACCCTTCAAATCTCACGTTACAAAACATTCATCTTCTTGTCTTATTTGTTTCCCGATCTCTCACGAAATTGCTTGCAAATCAAGCATGGAAGGAGATGATCAACATGCATCACAAGTTCCTATGAACGACAACAACGTTAATGTTAACATGAATAACAACAATGTTAACATGAACA…	1279	MEGDDQHASQVPMNDNNVNVNMNNNNVNMNNINPYILDYMNTPLINNPLFQYPSSSSSPVLPQLPLTMSNQLDNNNISLESSNVDWVSLLSGFVNVDQGSMGGRGLSEADDKIAARSSKSMKSGRGKKVTPSRVAFHTRSSEDILDDGYKWRKYGQKSVKNSHHPRSYYRCTHHTCNVKKQIQRLSKDNSIVVTTYEGIHNHPCEKLMETLTPLLKQLQFLSRF	224	II c	AaWRKY112	CTI12_AA066550	1_mrna_6059	WRKY domain-containing protein	2	1
PWA93970	ATGGACAACAACAACAAAAAATCATTACCATTATCAACACCATATTTACGTCCAACAATCTCTATACCAACAAGTTCATCGGTCGATAACTTGTTTACTGCACCGGGGGAGACTCCGGGACCGATGACTTTGATATCAAACTTTTTTTCGGATAATGATGCGGGACCGGATACCCGTACTTTTTCTCAGCTTTTGGCTGGATTAAGTCCGGCTACCTTGCTTGAATCACCAGCTCAGGGGTCGCTTGGAATGTCCCACCAGCAAGCTCTAGCTCATGTTACAGCACAGGCTGCACAACTGCAGCCTATACCAACCACACACCACCATGTTCCACCAGCAATGCCAGACCACAATATCACATTGATAGCACCCGAGTTATCCAAATCTAGTAGCCACTCC…	1374	MDNNNKKSLPLSTPYLRPTISIPTSSSVDNLFTAPGETPGPMTLISNFFSDNDAGPDTRTFSQLLAGLSPATLLESPAQGSLGMSHQQALAHVTAQAAQLQPIPTTHHHVPPAMPDHNITLIAPELSKSSSHSHLPLVAAGKPAEDGYNWRKYGQKQVKGSEYARSYYKCTHQNCPVKKKVERGVDGQVTKIIYKGKHNHQPPRTVGNFNDTEPINDQTSDFNYSRDYSSIKKDQESSHEMSGSWDNDDVAKHQAKKRNIEAKGFDPGSSHRTLPDSRIIVQATSKIDLLDDGYKWRKYGQKAVKGNSYPRSYYKCTIKGCNVRKHVERPSNDPKAVITTYEGKHNHQAAVSKNSFHDATNDTTSQLGPNDPIGLLRLKEEQ	382	I	AaWRKY113	CTI12_AA064370	1_mrna_5909	DNA-binding WRKY	4	3
PWA94968	ATGGGTGGACTTGATGACCATGGTGGTATAATCGGAGATTGGATGGCACCTAGTCCTAGCCCGCGATCTTTTTTTGCAGCTATGCTAGGTGAAACTGATGTTGGCTCACGGACAGTACCTGAGCCTCCAAAGTTCGATAACAACAATGATGGCGGGTTCACCTTTCCTGGACCAAATAGACAGGTTATGTCTGAAATTGGTGACGAGAATCAAAGTGGACAAATGGGTAATCAAGTGATGAAATCGGGTGAATTTGGTGAGCAGAAACCGAGCTCGAGGGCTGGTCTTGTTGAAAGGATGGCTGCTAGAGCCGGTCATAATGCTCCTAGGTTGAATACTGATATTGTCAAACCTTCGGATGCTTCGCAAAACCAGCAATCTCAGTCGCCTTACTTGACA…	1563	MGGLDDHGGIIGDWMAPSPSPRSFFAAMLGETDVGSRTVPEPPKFDNNNDGGFTFPGPNRQVMSEIGDENQSGQMGNQVMKSGEFGEQKPSSRAGLVERMAARAGHNAPRLNTDIVKPSDASQNQQSQSPYLTIPPGLSPTSLLDSPVFLSNSLAQPSPTTGKFQFPPNGNSNGNGRSSLMFSDSSNRSKDNFFEEPNNTSFAFKPFPNSAPFLRGHVNPSPPFMSAQSFQHNEAFVQSEKQFQPQKIEPNQNYSLPIGNLEGSQKHLKEHHDDDADQRTSGDIANANSASADDGYNWRKYGQKQVKGSEYPRSYYKCTHPNCPVKKKVERSHEGHITEIIYKGAHNHPKLGPNRRSGNGSSGVLSDMQGDVNEQGGNSVDGSSVWGASMQHKGSNNWG…	520	UN	AaWRKY114	CTI12_AA054850	1_mrna_4937	DNA-binding WRKY	4	3
PWA95087	ATGGAAGAGGTTGAAGCTGTTAATAGAGCAGCAGTTGAAAGTTGCCACAAAATGTTGAGTCTTTTAAGTCAGCCTCAAGATCAAGTTCAGTACAAGAATTTAATGGTTCAAACAGGAGATGCAGTAGTTAGGTTCAAGAAAGTTGTATCTTTACTTGATAAGGGTGTAGGTCATGCTAGGGTTAGAATGGTTAAAAAAAATCCAACCCCTATTCCTCAAAATTTACTGTTAGATAAGCCTACTACAATCATTAACCATCAGCCACCTAAACCACTTCAACTTATGTTAGAATCACATCCAGTTCAAGAGTTTGGGTCAAATGTTGTTAAGAACACTCTTACTTTAGGACACCAGAGCTATCATCAGTCTCCCATTCAAATTCCGCAAAATACGCCTCAC…	1901	MEEVEAVNRAAVESCHKMLSLLSQPQDQVQYKNLMVQTGDAVVRFKKVVSLLDKGVGHARVRMVKKNPTPIPQNLLLDKPTTIINHQPPKPLQLMLESHPVQEFGSNVVKNTLTLGHQSYHQSPIQIPQNTPHPSSTNYSFLQQQQKLKQQAEMMYRRSSNSGMSLSSGISLNFDSSTCTPTMSSNRSFMSSLSIEGNMEEVEAVNRAAVESCHKMLSLLSQPQDQVQYKNLMVQTGDAVVRFKKVVSLLDKGVGHARVRMVKKNPTPIPQNLLLDKPTTIINHQPPKPLQLMLESHPVQEFGSNVVKNTLTLGHQSYHQSPIQIPQTTPHPSSTNYSFLQQQQKLKQQAEMMYRRSSNSGMSLSSGISLNFDSSTCTPTMSSNRSFMSSLSIEGSVAN…	537	II d	AaWRKY115	CTI12_AA037210	1_mrna_4841	WRKY domain, Zn-cluster domain protein	4	3
PWA95631	ATGTCGATAATGGAAGCTAGATGTGAGAATATGGTTCTTAACTCATTTGATGGTCACAAGTTTCCAATCACTCGCCATGAAAATGAGTCGTCCAAGATCGACGAAATGGATTTCTTTTCGAGAAGTAGTAGTGGTTCTTTGAAGAATCCATTGAGCATTGATGTCAAAGAAGAGGAACAACAAGATGGAGCTCATCAAGAACTTCAACTTAACTTAAATGTGGGTTCGAGTCCAAATACAACAAATGGAGCAAAGATGAATGTTGGTTCACCATGTACAAATAACCAAACTACTCATAAGATGGCTATTTTACAGGCCCAACTAGAGAAGATGAAGAGAGAAAACGAAGGTTTACGGTCTATGGTTTCTCAAGTTAAAGAAAGATACGTGTTCCTGCAA…	1514	MSIMEARCENMVLNSFDGHKFPITRHENESSKIDEMDFFSRSSSGSLKNPLSIDVKEEEQQDGAHQELQLNLNVGSSPNTTNGAKMNVGSPCTNNQTTHKMAILQAQLEKMKRENEGLRSMVSQVKERYVFLQKHIQENIISHETSENIKMNEVVKEDTKQSLLFPLEFNNLNQITKPEVDNNMMKIDSNVDSPHNKDFKFNSPRDGDRVAVEATMRRARVSVRARSEASMISDGCQWRKYGQKMAKGNPCPRAYYRCTMAVGCPVRKQVQRCAEDRTVLTTTYEGTHNHPLPQAATAMASTTSAAASMLLSGSISSSNNLNHHLTSGSMLSSYPPNITTSLSSTAPFPTITLDLTNPSTNQHIPQPPFHFPFSTNMLPNINLPNRPLVLGQLSSQHFN…	460	II b	AaWRKY116	CTI12_AA049270	1_mrna_4294	WRKY domain-containing protein	6	5
PWA96388	TTCTTTCTATTTTCCTACTTATTATTATCTCTCTCCCTTAAACACACAACTTCTCTTATTGATTCAATGAGCCAATCACGCTAGCTAGTGCACATATAATACAACGGTAACTATCAAGAAGGCGTTGGGATAACAAAGACGATTCAACGAAGATTTGTGGAAATAATTAGATCATGGAATATGGATATAGTTTGCTTGATCATGAAGACCAAGATTACTCGCCCGAAAATAGCGAAGATTCACCCTCTTCTGCCTTATTTAACGACACTAAGAACACTTCCACTTCGTCCCCTAAAAGAAGTAGACGTTCAAAACAAAAACGAGTGGTCTCAGTGCCCATAACGGAAATTGAAGGATATCGGCATAAGGGCGAGACAAATGCTCCGCCTTCGGACTCTT…	1212	MEYGYSLLDHEDQDYSPENSEDSPSSALFNDTKNTSTSSPKRSRRSKQKRVVSVPITEIEGYRHKGETNAPPSDSWAWRKYGQKPIKGSPYPRGYYRCSSSKGCPARKQVERSRADPTMVMVTYSCDHNHTSPASRNHNNHHHHNNVISSREVSSPTTTQEEVSNTDDQEDDDPNQCKQSIPSPDSRFTSLEVGPGAPFVATIDQFGWFSDFDSPSSTMLESPLMAGDIVGDADMAMIFSIREEDESLFADLGELPECSTVFRRSGDRAKWSHGVGQKGDNRVTI	285	II d	AaWRKY117	CTI12_AA040090	1_mrna_3518	WRKY10	3	2
PWA97690	CATTTCACAATTCAATCAAGATGAAAGTATATTTACTCTGGTGAAGCCATCAGGCTATTTAGAGTTTACGGGTTGTCCTTATGGTAATCACTAATCAGACATCACTGTTCAATCAAGAAAGAAACTCTACACCAGTAATGGCCAGCGAGTCGGATGCCGGTGTTCCCGCCTCACAATCTGACGTAGAAAATTATTTTGTGGCGTCAAGACTTGAGCAAGGGTGGGGTAAATTATCAGTGAGATGCAAGCATGACAGTGGGGTCCACACACCAAACTCTGATAAAAAATTCACTAACTCATTGGTACCCGAAAAACCTATAGTGGATGGTTTTAACTGGAGAAAATATGGTCAGAAGCTTGTTAAAGGAGATGCATTTGCTCGAAGCTATTACAGATGTA…	2039	MVITNQTSLFNQERNSTPVMASESDAGVPASQSDVENYFVASRLEQGWGKLSVRCKHDSGVHTPNSDKKFTNSLVPEKPIVDGFNWRKYGQKLVKGDAFARSYYRCTFANCPARKQVERSHDGRITEISYLSKHEHPKLLQNQERGPNEPSLTLEASSDPEALETRLRSMVAPSESSEEVAVSQSNEIESEVITIPPDSKRQKKESAGVNDSAVTKTNYEPRVVVTTSPVDIVNDGYRWRKYGQKLVKGNPNPRSYYKCTYARCPVRKHVERASHDEKVVVTTYEGCHDHERPSVVRTVVVNTQGNNNGTTSHDEKVVVTTYEGLHGHEMPSGIRAVTVNSDENNNGTISHDEKVVVTTYEGRHDHELPPRIRTVTVNAQGNNIGTSHDEKLVVTTYEG…	652	I	AaWRKY118	CTI12_AA022580	1_mrna_2266	DNA-binding WRKY	5	4
PWA98304	ATGGTTTACTTGCTTCCCATCACCTCACTTTCTCACTGTCAAATATTTTTCCATATAAATATAGCTATATCACTTCAACTTCACTTTACAGTACTATACTCTATATCCATAGATAACACATCTAAAAATATAGCTATATCTGAAATGGAAAAAAACAACAAAAAATTAATTGAAACTCTAGTTAAAGGAAAAAGTTCTGCAGAGACTTTGCAGAACTTGATCCGCAAGAAACGAGTTAATTGTAACGAGTCGGGTTCATTTGATGGTCTTTTGGTTGATATATTAGGATCTTTCTCTGGTGGTCTTTCAATGTTAGGTTCTTGTGATTCTGGTGAGATTTGTGGTGTTCAGGCTAGTCCTCCAGTAGACCCGGTACCGGAAGTTAACTCCGGGAAGAAA…	1437	MVYLLPITSLSHCQIFFHINIAISLQLHFTVLYSISIDNTSKNIAISEMEKNNKKLIETLVKGKSSAETLQNLIRKKRVNCNESGSFDGLLVDILGSFSGGLSMLGSCDSGEICGVQASPPVDPVPEVNSGKKPAPVVKERRGCYKRRKTEDSRVEISGTIVDGYAWRKYGQKEILNSKYPRCYFRCTYKPAHGCKAQRQVQKLDDGSDMYHITYFGHHTCPSPNPFSKHRAVLDFKDSKNHQYFSASPSTITNIPINPFVKQEVDSKAQSTDMSDNVSSANEGQSAPPLGWNEVLRGDFGASFMGFDHEEYSSASTSSHSYLMNMDFIDGELQDGFEFDYHGL	344	III	AaWRKY119	CTI12_AA021180	1_mrna_1648	WRKY DNA-binding protein 54	3	2
PWA98705	ATGGATGATGATGCCAATAAGGTCGATCCAATCACCGGGGAATTATCCACTTCTGATGCTACGTGGACATTCCCCGGTGATTACAGTTATTTCTCTAACGATGTTAGAGAAAACAATGTTTTAAATGAGTTTGGATGGAGTTTTCATCCTCCACCACCCGTTTTCAATCAGATCGATTCAAATAGCCCCTTGCAAGAGGTAGGTGTAGGTGATCATGTTGCTAGTGGAGTGCAAGGTGGAGGGGATGTATCGATGATGTCGAATCCTTCGAGCTCTAATTCGGAGGATCGACCTGCTGAGGCTTCTTCTACGGCTTCCGGTGATTTCATCTCGGGTGGTGTACCTCCAGAGAAACCAGGTAAGGTTAAAAAGAAGGGACCAAAAAGAATCCGTCAGCCA…	1251	MDDDANKVDPITGELSTSDATWTFPGDYSYFSNDVRENNVLNEFGWSFHPPPPVFNQIDSNSPLQEVGVGDHVASGVQGGGDVSMMSNPSSSNSEDRPAEASSTASGDFISGGVPPEKPGKVKKKGPKRIRQPRFAFMTKSEIDHLEDGYRWRKYGQKAVKNSPFPRSYYRCTNSKCTVKKRVERSSEDPTTVITTYEGQHCHHTVGFPRGLSSPYESPYARQLAPSLAVEPLVEMIFRGKVKKKGPKRIRQPRFAFMTKSEIDHLEDGYRWRKYGQKAVKNSPFPRSYYRCTNSKCTVKKRVERSSEDPTTVITTYEGQHCHHTVGFPRGLSSPYESPYARQLAPSLAVQPVNYSRQQFTDQVHAIGSSQPRPQLVSSESEDHLSHKLPQASTQGSNV…	416	II c	AaWRKY120	CTI12_AA015650	1_mrna_1244	DNA-binding WRKY	5	4
PWA98872	GTAAAATTTCACATAGAAAAAGTATATTTGGACACTTTAATTGTACTTTAATCACGAGAAGACACCACTCACATTTTGTCTTCATCCAATAACAACTCAAATCCCCAAAACAAAGTCAAACCCATCTCAATCACCTTTGACCCACTCCACTCCACCCCTCCCCCTTTTAATAACCCCAACTCCCCCCATTTCCCTTCCAATCCCTCAACCATTTTCCTTTCTCCAACAAAACAAAAAAAAAAATGGCCGTCGATTACATCACTTCTCAAACAACACCCTCCATCAAACGCACCGGCCACGCGCGTTTCCGACGCGCTCCATCAGACTCCAACGGGCCATCAACTTCTACTCAATCTGCTCCGGTTAAGTTACAGTCAACGGAACAGTCAACTTCTTATA…	1635	MAVDYITSQTTPSIKRTGHARFRRAPSDSNGPSTSTQSAPVKLQSTEQSTSYTTSSSTSSRSTNSSSSFLLSPGEEESVSNGKRFSFLGVVSPAPTFSARKPPLPSSHRKRCAVDRPTRSENNSGCHCCKRRKTTSKREIRRVPITGSNTIPADDYTWKKYGEKRREGSPYPSVYYKCNTGKGCPARKRVEVTLDDPKMLLVTYAGEHVHGHAPVLSVQL	220	II e	AaWRKY121	CTI12_AA014560	1_mrna_1082	WRKY21	3	2
PWA99871	TTTTATTATTTAACAATATCTATAACATAAGTTTTCTCTCCAAAGAATTGTAGAAATTGACAGCCAAAAAATTAACCTTAAAAAAAAAAAAACATTTTTATTTTGTTTTTTTATATTTTTTCTGAAATTATAAGAAGGTGTTGCTAATCAGAGAGACAAGAATCATCTAATCAGGACTGTGTGTCTCCTTGTTTGTTTTTTTTACCAGCTGAACTGATAAGCAGCTGATATTTGTAAGGAAAAAGAAAAAAGAAAAATTGGGTGTTTGATGGGTGGATTTGATGATCATGTTGGTGTAATTGGAGATTGGGGGGCACCTAGTCCGAGCCCAAGGACGTTCTTTTCAAATATGTTGGAAGAAGCTGGTTCGAGATTAGAATCAGACAAACCGAAGGATGA…	2258	MGGFDDHVGVIGDWGAPSPSPRTFFSNMLEEAGSRLESDKPKDDIANSGFTFPGPDKQFRSENSDQVAKQGGFGEAKVGSARSGFAERLAARTGYSAPRLNTDIVKPSADLAKDSSYLTIPPGLSPTSFLDSPVFLSNSLAQPSPTTGKFPFAPNANGRSSMMFSDSSDRNKDKLFEDFNNTSSFAFKPVPESAPISNQVNPPFMSWQTENRFPSQNIQTSQNGASLLHHSVATEKRAEVNGNVQDHHDEDADQRTSGDNGNNNSDDGYNWRKYGQKQVKGSEYPRSYYKCTHANCPVKKKVERSHEGHITEIIYKGAHNHPKPPPSRRSGLGSSSDIQGGNEWGQDGNLEVTSSTIVHQGQNGTQFESSDAVDGSTTFSNDEEEDDRATHGSVSLGYD…	609	I	AaWRKY122	CTI12_AA001750	1_mrna_75	WRKY domain-containing protein	6	5
