# Supplementary material for: Genome-Wide Identification of WRKY Genes in Artemisia annua: Characterization of a Putative Ortholog of AtWRKY40
Source: Plants (Basel). 2020 Nov 28;9(12):1669. doi: 10.3390/plants9121669 (PMC7761028; doi:10.3390/plants9121669)
Supplement: Supplementary file 1 [file plants-09-01669-s001.zip › Suppl_rev/TableS2_prot_sequences_MEME.xlsx]

## Sheet: Protein_seq_MEME
Protein ID	Sequence aa
Aa_PWA17905_1	MVETSLGIDLNVTPFHLTDDTPKNNEDKLNQINLENKKLKEMLTLVLDNHNSLQNHVSKLIRDRDLLASSPNKRKSGECYECNTSGSTENHHQRSLKRPNNGVKRVYTRTDPSDTSLVVKDGYQWRKYGQKVTRDNPSPRAYYKCSFAPSCPVKKKVQRSLDEPDLLLTIYEGEHNHKSTANEHETQTSKARFNSPTELGKFDDTLVEQMANSLRRNPDFIEDLAEAISSKIFENDLF
Aa_PWA42409_1	MTYALYLYICKKVSLTKXPKISKVFVRVEASDTSLVVNDGYKWRKYGQKVTRDNPYPRAYFKCSYAPTCPVKKKVQRSTYDKTIVVATYEGEHNHQYPSRHEIVMSPCLNHIVTNDSPRLAIPTITLDLTTPIKSGSHTETQMALQQFLVDQMTSSLTKDPSLKAAVASAISGQIAKS
Aa_PWA52888_1	MVAASHALDLNLNLFHITDDDIPVDDSTVGNLSRISKENKKLKEMLTIVWDNYNTLQTKVKKVIQDKEVVESSPKKRKFDETVQQCLLKRPNEELPKSGIQRVYVQTDPSDKSLIVKDGYQWRKYGQKVTRDNPSPRAYYKCSFAPSCPVKKKVQRSLDDVGIVVVTYEGEHNHRSTKQEAAYALTNEYDISTSERMFNSPKARTTFNEVLVEQMAAYLSKDSNFTDKLAAAIYSKTLDANSGLELVSRARFKQSINRIHQESVDLRRVPSISRLKGFQGVDTTSEDQGKLMFGRAERYDKKGRGRNSSSGNGKGRNFSSQNKSNGSGQANNHNRMTDEVEAEDLEAENQHDADENQPVNTEQEDQIEAGNDPNPVTETQSIVRRSSRINDDVFHSVVS…
Aa_PWA66309_1	MEYTSLVNTSLDLNSNPRNFLSLVPKKEVPNNFIELGLRMSPVKDEAASALVDELNRVSAENKKLTEMLTVMCENYNALQNHLADYMAKNPAPSDSTNNSSRKRKLESPTNQVMINNERGNSESSSSDEDSCKKPRQEQHIKAKISRVCVRTEASDTGLLVKDGYQWRKYGQKVTRDNPSPRAYFKCSHAPTCPVKKKVQRSVEDQSILVATYEGEHNHPSQSKHEQASSGLNRTVTSTTLGSASLSSSGPTITLDLTTPPKPPTNPSDETKVGGDRRVDTPEFQQFLVDQMASSLTKDPSFKAALAAAISGRMVQQNQSQKW
Aa_PWA73483_1	MEYTSLVNTSLDLNSNPRNFLSLVPKKEVPNNFIELGLRMSPVKDEQAASALVDELNRVSAENKKLTEMLTVMCENYNALQNHLADYMAKNPAPSDSTNNSSRKRKLESPTNQVMINNERGNSESSSSDEDSCKKPRQEQHIKAKISRVCVRTEASDTGLLVKDGYQWRKYGQKVTRDNPSPRAYFKCSHAPSCPVKKKVQRSVEDQSILVATYEGEHNHPSQSKHEQASSGLNRTVTSTTLGSASLSSSGPTITLDLTTPPKPPTNPSDETKVGGDRRVDTPEFQQFLVDQMASSLTKDPSFKAALAAAISGRMVQQNQSQKW
Aa_PWA75822_1	MEYRSSSLVHTSLDLNSFPNYLPANHELQTMFNSYESNIIPPAKHEEVGDLTRELQRVNLENENLMKMVKEMYKDYNLLQMRLSDYMTKNPPQLADKQKSDTLINENSNSNSSYENTCQNPIKYQQTRPKISKVFVRVEASDTSLVVNDGYKWRKYGQKVTRDNPYPRAYFKCSYAPTCPVKKKVQRSTYDKTIVVATYEGEHNHQYPSRHEIVMSPCLNHIVTNDSPRLAIPTITLDLTTPIKSGSHTETQMALQQFLVDQMTSSLTKDPSLKAAVASAISGQIAKS
Aa_PWA79841_1	MVETNSLGIDLNAIPIHKADDHTPDSNDDKLNQMNLENKKLKEMLTLVLDKHNSLQNHVSKLMQDRDLLASSPNKRKSGECDECNTSASTENHHQGTLKRLNNGITRVYTRVDPSDKSLVVMDGYQWRKYGQKVTRDNPSPRAYYKCSFAPSCPVKKKVQRSLDEPDLLVTIYEGEHNHKSTDNEHETQTSKARFNSPLELGKFDDTLVEQMANSLRRNPDFIEELAVAISSKIFENDLF
Aa_PWA93143_1	MVAASHALDLNLNLFHITDDDIPVDDSTVGNLSRMSKENKKLKEMLTIVRDNYNTLQTKVKKIIQDKEVVESSPKKRKFDETVQQSLLKRPNEELPKSGIQRVYVQTDPSDKSLIVKDGYQWRKYGQKVTRDNPSPRAYYKCSFAPSCPVKKKVQRSLDDVGIVVVTYEGEHNHRSTKQEAAYALTNEYDISTSSERMFNSPKARTTFNEVLVEQMAAYLSKDSSFTDKLAAAIYSKTLDATNVHECKILVDILDSYCKASGQTINFTNFAAFFSPNSSKHLQEQICDLLNVECMDPKARCLGLPFICGRKKGELFSLILENVLQKVQGWKQKLLSQAEREILIKSVIQAIPSYAMQYFLLPNGFLDKLFCHIKRFFWSGDIDKRHIHWLSWDRLSKPK…
AtWRKY18_1	MDGSSFLDISLDLNTNPFSAKLPKKEVSVLASTHLKRKWLEQDESASELREELNRVNSENKKLTEMLARVCESYNELHNHLEKLQSRQSPEIEQTDIPIKKRKQDPDEFLGFPIGLSSGKTENSSSNEDHHHHHQQHEQKNQLLSCKRPVTDSFNKAKVSTVYVPTETSDTSLTVKDGFQWRKYGQKVTRDNPSPRAYFRCSFAPSCPVKKKVQRSAEDPSLLVATYEGTHNHLGPNASEGDATSQGGSSTVTLDLVNGCHRLALEKNERDNTMQEVLIQQMASSLTKDSKFTAALAAAISGRLMEQSRT
AtWRKY40_1	MDQYSSSLVDTSLDLTIGVTRMRVEEDPPTSALVEELNRVSAENKKLSEMLTLMCDNYNVLRKQLMEYVNKSNITERDQISPPKKRKSPAREDAFSCAVIGGVSESSSTDQDEYLCKKQREETVVKEKVSRVYYKTEASDTTLVVKDGYQWRKYGQKVTRDNPSPRAYFKCACAPSCSVKKKVQRSVEDQSVLVATYEGEHNHPMPSQIDSNNGLNRHISHGGSASTPVAANRRSSLTVPVTTVDMIESKKVTSPTSRIDFPQVQKLLVEQMASSLTKDPNFTAALAAAVTGKLYQQNHTEK
AtWRKY60_1	MDYDPNTNPFDLHFSGKLPKREVSASASKVVEKKWLVKDEKRNMLQDEINRVNSENKKLTEMLARVCEKYYALNNLMEELQSRKSPESVNFQNKQLTGKRKQELDEFVSSPIGLSLGPIENITNDKATVSTAYFAAEKSDTSLTVKDGYQWRKYGQKITRDNPSPRAYFRCSFSPSCLVKKKVQRSAEDPSFLVATYEGTHNHTGPHASVSRTVKLDLVQGGLEPVEEKKERGTIQEVLVQQMASSLTKDPKFTAALATAISGRLIEHSRT
B456_001G037700_1	MGSSAWVDTTLDLNINPFHHRNKALRTKSEGEMADSDVKLPFKQENADLVEELNRIKAENKKLTEMLTALGHCYNDLQNKFTELVTINSENEVSTSKKRKAECEDYSTNMIGFSNGNKETSCSDEDSCKVPRECIKTTISRIYVRTNPSDNSLIVRDGYQWRKYGQKVTKDNPSPRAYFKCSFAPNCPVKKKVQRSAEDPSVLVATYEGEHNHAHPSPSEVAILSPKCSAKPVSCASTRASAPTTTLELMQPEGYGDGAKKKTQEVDDAPAAIQQVLVQHMAASLTRNPNFTAALAAAISGRVI
B456_001G037800_1	MDVPSSVKDKVEGVEAELEQLQKENAALRLMLQVMSNKYKMLSEAYFRESNSQVPTICRGLTRFDLCEDQHSHKNILIPQLQLAANSSQVFVETDPRDESHIVKDGFQWRKYGQKVTKHNPFPRAYFRCSMAPGCPVKKKVQRCMEDKNFLMATYEGRHNHEVNPSIGQSLCSPTSSATTSISGFPNSVLDNPLRSAITLDLNLSSENSSGNGNGNDDDYNNKRSMEDHVAASLAKDPSFTLALAAAVARSITEHPKPPTN
B456_009G062300_1	MLTVLCERYSSLQNQYMELVSRNSGSDATAATSKKRKAECEDYVPMIGFSGKAESSFSDEDSCKKPKDCIKAKISRAYVRTNPSDNSLIVRDGYQWRKYGQKVTRDNPSPRAYFKCSFAPSCPVKKKVQRSAEDPSILVATYEGEHNHAQHSTPALSSLSPNSGTSNPRSAPVSSSSSAPTKSSPPTVTLELMKPTGLGNDTKNPTQQVDEPAIQKILVQQMAASLTRDPTFTAALAAAISGKVLDHKW
B456_009G062400_1	MSPDYDKEKVEALEAELDCLQKENEALGLMFETMSRKYIMLHQAYLHQKSNKRQRLEVPAAAGSKASQVFVKTDPRDQSLIVKDGFQWRKYGQKVTKDNPSPRAYFKCFMAPGCPVKKKVQRCVEDKSIVVATYEGQHNHDVDSTAAGKSLLASCSSAIFSGTRSIPFPPLDNPFRPTITLDLTLSGSDLQNHRNLPSFMHDYSTSNDDGNNNKKKIEDYVASFTKDPNFTLALAAAVARSIKTEHPKPSLP
B456_009G124000_1	MDTSLDLNPSSDGPLPLDTPKKEPSGNGNLIVFGKKLSMKEESGALVEELNRVNEENKKLTEMLAAMCESYNALQSQLTNLMSKIPEKELSHSKKRKSESRNNNHNNNNDNYNFGIIGNSESSSTDEDSCKKPKEEIIKAKVSRVYVRTEASDTSLVVKDGYQWRKYGQKVTRDNPSPRAYFKCSFAPTCPVKKKVQRSIDDQSVVIATYEGEHNHLPPSQMEPTSGSSHRGSASLNPSGPTMTLDFGKTKPSGSDVARICSSSQPKMDSPQVRQYLVEQMATSLTKDPKFTAALAAAISGRMFQQSPVE
B456_010G118300_1	MEPAWVDTTLDLNINPCFRTNKAMKREFEGDVVESAPVKYENGVLVEELNRVSAENKKLSKMLTVLCEQYYSLQHQFMEFVNKNPEIETAAAATTSSSKKRKAECVDYGANMIGFSGNTETSSSDDGSPKTPKDCIKPKVYRVQVRTNPSDNSLVVRDGYQWRKYGQKVTRDNPCPRAYFKCSFAPSCPVKKKVQRSAEDPSILVATYEGEHNHHEHHHSPPAEISLSSNNNTPSSNTGSGPVSSAPTKASAPTVTLELLQPGLGGDETERAALQIDAPAIQQILVHQMAASLSRDPNFTAALAAAISGRAV
B456_010G222400_1	MLKAMCESYNALQSQLVDLMNKNTEKELSPTKKRKSETSNNNNGNIIGNSESSSTDEEESCKKPREEIIKAKISRAYVRTELSDTSLVVKDGYQWRKYGQKVTRDNPCPRAYFKCSFAPSCPVKKKVQRSVDDQSVLVATYEGEHNHLPPSQIEATSGSSRLGSVPVGSTPVKSSGPTITLDLTNSIKSSDEARNSKPKLDSPEATQYLVEHMASSLTKDPNFTAALAAAISGRMFSTNSN
Ccrd_002370_1	MVATWIDLNLNPTFHNTDDTPAKEDQTSRSYDDDEEDSEDCSFQKEVDHDHTVGDLSGIRNENRKLKEMVTIVWDNYNSLQAQVNKLMQEQEVLVSNPKKRKLDESTTRVEQSSWKRRNEEELSKTGIQRVYVQTDPTDKSLVVKDDYQWRKYGQKVTRDNPSPRAYYKCSFAPSCHAKKKVQRSVDDAGVLVATYEGEHNHKSRKQEAMDVLANECDPDQISTKSFFNFPKFDEVLLQQVATYLGKDRNFIVQLAAAISSRILDLDL
Ccrd_006337_1	MVDTSLGIDLNVTPFHKTDDTPMNDDLTRMSLENKKLREKLTTVWDKNNTLQNQVNKLMQDHDLLVNNLNKRKFVECEEGSTSGRTENLHRGSLKRTNGGVTRVYRRTDDPSDKSMVVKDGYQWRKYGQKVTRDNPSPRAYYKCSFAPSCPVKKKVQRSVDDAHLLVVTYEGEHNHQSMEKEPNQTSNRRLNSPMEMLKYDEVLVEQMANSLRRNSDFIEDLADAISSNILEYDFLCDSRLDEEGDWAIIVSDLGGGGGEQGRRRWRRAGQAEAEARSAGGGGGQHGNSRSRAV
Ccrd_006338_1	MQDHELLVNNLNKRKFVECEEGNTSGRTETLHQGSLKRPNEGVTRVVKDGYQWRKYGQKVTRDNPSPRAYYKCSFAPSCTVKKKVQKSVDDAHLLVVIYEGVHNHESMEKEPDDTSNRRLNSPMEMLKYDEALVEQMANSLRRNPDFIEDLADAISSNILEYDLF
Ccrd_006339_1	MVLDTSRAIDLNVTPFHKTDDTPMSLENKKLKEMLTIVWDKNTTLQNHVNKLMQDNEVLLNNPHKRKFGQCAEGCASGSTENLHDHGSLKRPNEGITRVYRRIDDLSDKSMVVKDGYQWRKYGQKVTRDNPSPRAYYKCSFAPSCPVKKKVQRSVDNDHLLVVIYEGEHNHESMEKEPEIQTSSISRLNSPMEMLKYDQVLVEQMANSLRRKPDFIEDLADAISSNILEYELF
Ccrd_015573_1	MEYTSLVDTSLDLNSNPSHFLSLVPKQEVQSNFIELGLKMPTHVNDKAADGLVEELNRVSAENKKLTEMLTVMCENYNALQNHLADYMSKNPAPSDSNNNNNNNNSRKRKPETLTNNNNIIERGNSESSSSDEDSCKKPRQQDQQHIKAKISRVCVRTEASDTGLLVKDGYQWRKYGQKVTRDNPSPRAYFKCSHAPSCPVKKKVQRSVEDQSILVATYEGEHNHPNQSKQEQANSGLSRTVATATLGSVPCSASLGSSGPTITLDLTNPPKPPTNPSEEAKVGGNRRVDTPEFQQFLVDQMASSLTKDPSFKAALAAAISGRIVQQNQSQKW
Ha_OTF85347_1	MVATSVTLDLNLNPFCTTLDHHDTPVREVAYIDDDDDHSFEKEVDDHTVYDLSRESNENRKLKEMLIDIWDKYNSLTTHVKKLIQDKEELESSPKKRKFDETVQQSLWKRPREELPISGIKRVYVKVDPSYKSLVVKDGYQWRKYGQKVTRNNPSPRAYYKCSYAPLCPVKKKVQRSMDDDGLLVATYEGEHNHRSTMQEVTYALANEREISTRESGFHSPKLDEVLVEQMATYLCKDPNFTSQLAAAITSKVSEMDFFKVC
Ha_OTF90414_1	MEYTSLVNTSLDLNTNPAHFLSLVPKQEAQSNFIELGLKVSSVVKDEQTASALVEELNRVCEENKKLTEMLTVMCENYNALHKHLAEYKNNNPAPSDSTNNSKKRKPENPSNQIINNERGASESSSSDEDSCKKPRQEQGMKAKIERVCYRTEASDTGLLVKDGYQWRKYGQKVTRDNPSPRAYFKCSHAPSCPVKKKVQRDVADQSILVATYEGEHNHPNQSKQEQASSGLNRTVATTTLGSVPCSASLGSSGPTITLDLTTPPKPQPNPCDEAKVVGGNRSPEFQQFLVDQMASSLTKDPSFKAALAAAISGRMIQQNQSQKW
Ha_OTG16715_1	MEYTSLVDTSLDLNSNPTHFLSLVPKQEAKNNSFIELGLKLSPVNDEATGALVEELNRLSAENKKLTEMLTVMCENYNVLQKQLADYMNKNPANSSDSNSKKRKLEPHERGVSESSSSDEDSCKKPIQEQQHIKAKISRVCVRTEASDTGLLVKDGYQWRKYGQKVTRDNPSPRAYFKCSHAPTCPVKKKVQRSVEDQSILVATYEGEHNHPTQSKQEQASSGLNHRPVATTTLGSLPCSASLGSSGPTITLDLTTPPKPPTIPCDEAKVGGNNRRIDTPEFQKFLVDQMASSLTKDPSFKAAIAAAISGRMAQQNQAQKW
Ha_OTG32071_1	MVETSGIDLNVTPFHKTDDTHSIKDDTVEEVHNLSLENKKLREMLTLVWDNNNFLQNHVKKLKLIQDHDLLTSSSVKRKFSECDDNCNTSGSKECDHQGSSKMPNNGISKVYRRTDPSDKSMVVKDGYHWRKYGQKVTRDNPSPRAYYKCSFAPICPVKKKVQRSVDDAGLLVAVYEGEHNHGSTQNEHENDNRNKRFSSPLNGEKFDEVLVEKMANSLKRNPNFIEELAEAIFSNVLEQDINLS
Ha_OTG33233_1	MVATLDLNLTLFCPTDDTPVNEVIFNLDDDDEDHSFVKEADDPSVEELSRISKENMKLKESLSVAWDMYNSLNAQVKKLMHDKEELECSPKKRKFEETVQQSLWKMPNDKLPRSGTKIVYVPVDPSDKSLVVKDGYQWRKYGQKVTRDNPSPRAYYKCSFAPTCPVKKKVQRSMDDNGVVMVTYEGEHNHRSTMQEVRYALAHESEILSTSERRVDSPKLDEVLVEQMATYLSKDPNFTSELAAAISSKILEVETF
Lsat_1_v5_gn_3_25221_1	MVASSFAIDLNLFPFHKTDDTPIREVHTDDDYDDDDDDGEEEDDCSFGKEVDDHMISGDHLSRINNENKKLKEMLKIVWENYNSLQTHVKKLMQEKQVPESNPKKRKLDETVQQSLWKRQNWNLESPRNTGVQRVYIPTDPSDKSLVVKDGYQWRKYGQKVTRDNPSPRAYYKCSSSPTCPVKKKVQRSVDDPGVVVATYEGEHNHRSTKEEAAYALANEHKISSSERRSNSPRFDEVLVEKMATFLGKDPDFTAELAAAISSKILEVDLF
Lsat_1_v5_gn_4_86881_1	MEYTSLVDTSLDLNSNPSHFLSLVPKQEVQSSFNIELGLKMSSVNDQEMFIAQDASELVEELNRVSAENKKLTEMLTVMCENYNALQNHLADYISKNPAPSDSATNNNPNKRKPENPVNQIINNERGNSESSSSDEDSCKKPRQEQNLKAKISRVCVRTEASDTGLLVKDGYQWRKYGQKVTRDNPSPRAYFKCSHAPTCPVKKKVQRSVEDQSILVATYEGEHNHPNQAKNEQAGSCLSRTVATTTLGSVPCSASLSSSGPTITLDLTKPVSNASDEQKVGGNRRVDTPEFQQFLVDQMASSLTKDPSFKAALAAAISGRMVQQNQSQKW
Lsat_1_v5_gn_5_62060_1	MDETFLGIDLNVSPYYKTDDTPMNDDMPEELNQMRLKNKKLREMITVVLENSNSLQNHVNKLMQEHDLVASNTNKRKFSECDDRNSFESRKSLHQESLKSRNDGVTKVYRRTDPSDKSMIIKDGYQWRKYGQKVTRDNPCPRAYYKCSFAPSCPVKKKVQRSVDDEGLLVAIYDGEHNHENVESEHKLASYERFKSPKEVGSFDAIFVEQMANSLRKNSDFIEELAVAISSKILQHDVF
