# Supplementary material for: Genome-Wide Identification of WRKY Genes in Artemisia annua: Characterization of a Putative Ortholog of AtWRKY40
Source: Plants (Basel). 2020 Nov 28;9(12):1669. doi: 10.3390/plants9121669 (PMC7761028; doi:10.3390/plants9121669)
Supplement: Supplementary file 1 [file plants-09-01669-s001.zip › Suppl_rev/TableS3_promoter_sequences.xlsx]

## Sheet: Foglio1
Sequence ID	3000 bp Upstream sequences
Aa_PWA73483	ACAACTTGTGCAAGATCAATCTAGCTACTTCAAAACAAGAATCATATATATCTTTCAATGGAATATACAAGCTTGGTTAATACTTCTTTGGATCTTAATTCAAACCCAAGAAACTTCCTTTCTCTAGTTCCTGTAAGTTCTTAAACATATACATACATCATATATATGAACATACATATATTTACATGTGATGGACTTTAGCTAACACGGTTCCTTTATTTTTGACTTGTAGAAAAAAGAAGTTCCAAACAACTTCATTGAGCTTGGGTTGAGGATGTCACCAGTTAAAGATGAGGTATACATCATTTCACATAATCCTTGATATAAATGCTTTCTGTCTAAAATTACATATGTTTAGCTATAGCTATATGAATAACTTATTCGGGTTTTGTGGGAATT…
Aa_PWA17905	ATGGTTGAGACTTCTCTTGGCATTGATCTTAACGTCACCCCTTTCCACCTAACCGATGATACCCCGGTAAGTATATCATATGCACAAATCCTGGTTAAATGAATTCAAAGTAAGATCAAATAAGAAGAAAAAATGATTCACAACATTGCATTATTAGGTATCACAGATGAATTAAATCGTTTACATTATCGCATTATATAGTTGTTTTCCACAAACTTGATATGTAGTTTCGCACTTGATCCTACGAGGGCACTACACTATATGTATATGCTTCTTCTAGCAAAACGTTGATAGCTAACAACGTTGACCGTCTCACTATATGTAATACTATATATATCTTACCTTTTATGTTCATATCAGAAAAACAATGAAGATAAGTTAAACCAGATTAACTTGGAG…
Aa_PWA42409	ATGACTTATGCATTATATTTGTATATATGTAAAAAAGTCAGCCTGACTAAGNGACCCAAGATTTCCAAGGTTTTTGTTCGTGTTGAAGCTTCGGATACCAGCCTAGTAAGTCTTTTGTAGTTCATATATGTTTTTCGAGTTATGCATCAATTGTTATCATGATATCAAGACATTCTGGTTGTAAATTTATGCATATATTTTATTAACTTATAGGTAGTGAATGATGGATATAAATGGAGAAAATATGGACAAAAGGTCACAAGAGATAACCCTTATCCTAGAGCTTACTTCAAATGCTCCTATGCTCCAACTTGTCCTGTTAAAAAAAAGGTATACAATTAATCATTCAAATTATCATTGAATTTTCTTCTTTTTATGAATTATAAGTAAGAAATTTGG…
Aa_PWA52888	ATGGTAGCTGCCTCACATGCCTTAGACCTCAATCTTAACCTCTTCCACATAACTGATGATGATATACCAGTAAGTACCTACCATATATATAGTACCCGGCCAATGCATATATGAAGTTACAAAATTATGTAAGCATTTGAGTTATAACTTATTAATTACTTGTTGTGGTTAAGGTTGTGGAAGTTCAATCTGGTTCTGATAATGAGGATGATGACGATGATGGCTCGTTTGAGAAAGAGGTTTGTAGCTCATTAATACTATGCATTTTAAACTTATTTATGTAAATTATGAGTGTTGATTTTGGGTTCTTGGTGATGATATTAACTTAAGGTGTATGTATGAGCAGGTTGATGATAGTACGGTTGGGAATTTAAGTCGGATAAGTAAAGAAAACAAGAA…
Aa_PWA66309	GCTAGCAAGCCACCTTCCTCTTCTCTTCCTTTCAACTTGCACCCTCTTATCTATCTATATATATTAACTTTCTTTTTATTAAGTTGTTCAGTTCATCTTCAATTCCCATATCTCTCTGTGTATTTTTGTTTGCCACTACAACTAGTGCAAGATCAATCTAGCTACTTCAAAACAAGAATCATATTATATCTTTCAATGGAATATACAAGCTTGGTTAATACTTCTTTGGATCTTAATTCAAACCCAAGAAACTTCCTTTCTCTAGTTCCTGTAAGTTCTTAAACATATACATACATCATATATATGAACATACATATATTTACATGTGATGGACTTTAGCTAACAAGGTTCCTTTATTTTTGACTTGTAGAAAAAAGAAGTTCCAAACAACTTCATTGA…
Aa_PWA75822	ATTCAAATTCCATGGAATATAGAAGTAGCAGCTTGGTTCACACTAGTTTGGATCTAAACTCATTTCCTAATTATCTTCCTGCAGTAAGTTCTCTCTAACTAACATACACATAATACATATACTATACCTATGGGTTTTGATCACTTACTTAATTTTTGTATCTTAGAATCATGAACTTCAAACCATGTTTAATAGCTATGAATCCAACATCATTCCACCTGCTAAACATGAGGTAAACCTTCTCACTCGTTTTATATAAAGCCACGGAAAATCGATCATATCAAAATAGGGATGATGGTCAAACAAAATAAACTTTGGGACATAAACTCAAAGAAAGAATGTAATAAAATCATTTATTTGTTATTTTAGGAAAATGATGTGATTATGTTATAGATGAGA…
Aa_PWA79841	ATGGTCGAGACTAATTCTCTTGGCATTGATCTTAACGCCATCCCAATCCACAAAGCAGATGATCATACCCCGGTAAGTAGTACAGTATATCATATGTATATATTTGGTTATATGAAGTAAAATCAAATAAGAAGATATAAATTTATGAGAAGTGTAGTGATCTAAATGATCATTCACAACATTACATTATTGAGCATGTTTACATTTTATTTTTTTAGAACGGCTAGTTAGTAGTTAATGACTTGAGTCGTACAGTACATCCAAGCGGGCAGTATGCCTTCCTCGAACCTTCGCCTTAGGGGAATAAATCCCACTCCTTTTTTCGCTTCGCCTAGGAGGAAAACCCCATTGGCAGGACTCGAGCCTGAGCCGAGACCTCCAAGGCAAAGGAGATGCGCT…
Aa_PWA93143	ATGGTAGCTGCCTCACATGCCTTAGACCTCAATCTTAACCTCTTCCACATAACTGATGATGATATACCAGTAAGTACCTACCATATATATAGTACCCAATGCATATATGAAGTTACAAAATTATGTAAGCATTTGAGTTATAAGTTATTAATTACTTGTTGTGGTTAAGGTTGTGGAAGTTCAATCTGGTTCTGATAATGAGGATGATGACGATGATGGCTCGTTTGAGAAAGAGGTTTGTAGCTCATTAATACTATATTACTATGCATTTTAAACTTATTTATGTAAATTATGAGTGTTGATTTTGGGTTCTTGGTGATGATATTAACTTAAGGTGTATGTATGAGCAGGTTGATGATAGTACGGTTGGGAATTTAAGTCGGATGAGTAAAGAAAACA…
AtWRKY40	GATAAGACCATCACTTAGTTTATTGCATGAAAATGAAAAGCACATGCTCCTCTCTCTCTCTTCTGCCTCTTTCCATCTAGTTTCCTCTTAAAACTCCATTATATATAGAAACAAAATCTTTTCTCTCTTCAACAATCCCACCATTAAAAAAGAAGAACCCAAGATCGACTCTTACTTCGAATCTCTCTCAACTTTCTTCCTCAGCTTACGGGAACTTCCACACATATACATCCACAAGAACCCATATCGAAGATTCATCCTACATATATTTACATGGATCAGTACTCATCCTCTTTGGTCGATACTTCATTAGATCTCACTATTGGCGTTACTCGTATGCGAGTTGAAGAAGATCCACCGGTACGCTTCTCTCAGATTCTTCATTCTCCACATGTTCAG…
AtWRKY18	TTCTTCTTTTTTTCCCAAAGTCTTTAATGTCTTCTGGACTTTATAGAAGACAGCTTTTTATATGTTATCTTCACTTTCGAACGACTTTCCTTCCTAACATATCCCAAAACCTATCTCTTTAATTTATTCCTATCGTACTTACAGCTTTTATTAAAAAAACTTTCTTATTTTAATCACTAAACAATTAATAAAACATTTATTTATGATTTTTCATTTTCGTTAAAGCTCTTTTATTAAAAACTTAATCACAACAAATTTATTAATCTTAAATTTGACCTTAGGATAAAATTTATATATTAATCTTATATCTGTTATACATTAAATAAACTTTAATTTCTGCGCAACAAACTAATTTATTATTTATTTCTTGTCTCTGTCTTTGTAGTTTTAGTATAAATA…
AtWRKY60	GTCAACCTTCTCATAATTGACAAGTTATTACACTCTCTCCACTTACTAGTTACTATAAAACCAAAGGAGACCAAATCTCTTAGCAATTATGAATTTGGTCTTCGCTATAATCTCACGTTACATTAAATTGGCTCCTGTGAACCTAAATTTATGGACTATGATCCCAACACCAATCCGTTCGACCTTCATTTCTCCGGTAAACTTCCGGTGAGTTTTTCAATTTCTTCGAAAATTTCACTTCAATTTTCGAGGTTGTGGTGATTATTCGTGGTGTTCATATATATTTTATTGCCTGATTTAGAAAAGAGAAGTCTCGGCTTCAGCTTCTAAAGTTGTAGAGAAGAAATGGTTAGTGAAAGATGAGGTTAGTTCTTTCATCGAACACTTTGGTGTGCAATA…
Ha_OTG33233	ATAACTTTCACAGTCCTTCAAACTTCAAACCAGCACCAATGGTGGCCACCTTAGATCTCAATCTTACTCTATTTTGCCCAACTGATGATACCCCTGTAAGTACATAATTAGTTACTGACCTAATCAATACATACATACATACAAATGTACTACATGTGATACATATATAATTAGCATTTGAATTACAATTATTTTACCTTCTATAATTAAGGTCAATGAAGTCATTTTTAATCTTGACGACGACGACGAAGATCATTCGTTTGTAAAAGAGGTTCGTGGTTATTTAATTAGTTATACATGCTTGAAACTTCTTTTAATAACACGAAAGAGGAGTGTTTGTTTCGGTTTCTTGGTAATTGTATTAAGGTATGGTATGGTGTATGTATCGACTGCAGGCTG…
Ha_OTG16715	TTGACCATAATCACATCTTGGCAGTTGGCACCTTCCTCTTTTCTTCCCCCTGCCTCAACTTGCCTCTCCCTCCTTATCTATATATTCTACTCTTTCCTTTCATTGAGTTCTTCAGTTCACCTTCAACAATCCCACAATAACTTTCTCTAGATAACTTTTATTATATATCAAGACTACTGCAAGATCAATCTACTGCAAATTAAGGAGATTTCTTTCAATGGAATACACTAGCTTGGTTGATACTTCTTTGGATCTCAACTCAAATCCTACCCACTTCCTCTCTTTAGTTCCAGTAAGTCCTTACAATATATGCATATATACACATGTTCCATGTATATATGTATATCTACAACATATGTGTTTCAGTCTTCTTTAGCTTACAAGGTTTCTTGATTTTGA…
Ha_OTF90414	TAATATCTGTACAAAGTCACCTTCCTCTTTTCTTCCTTCTCAACTTGCAACCCCACCATCCTATCTATATATTCCACTCTTTCCTTTTGTTGAGTTCTTCAGTTCATCTCTCCATCTCTCTATCTCTATATCTCCATCTATATATCTATATTGCAAGATCAATCTACTACAAAAAAAGGTTTTTTTTTTTCTTTTTTTTCAAGAATCTTTCTATGGAATACACAAGCTTGGTTAACACTTCTTTGGATCTTAATACAAATCCAGCCCACTTCCTCTCTCTTGTTCCTGTAAGTCCTTACAATCTATACACACATAAGCATGTGTGTGTGTGTATATATATATGCATCTACACATGTGTATGTCTTTAGCTTACAAGGTTTCTTGATATTGGTTTATAGA…
Ha_OTG32071	TTCTTGTGTTCTTCAACAACTTGACCAACCCAAGACTTGGTTAATAACAATGGTGGAAACTTCTGGTATTGATCTTAACGTCACCCCCTTTCACAAAACTGATGATACCCATGTAAGTATATCACAATTCTATCTATTCAAATCAAAGATATGTATATATTTAGTGAATCCTAATCAAACAAGAAGCTAGCTAAATATTTGTTGTTTCACAAAGTGATCATAATAACTTATTATTGCACAACATGAATTTATTTTAGTAGATTCAGAAAGAAGTACTTGCTGCACAACTAACAAAATATTTAGCATCTTGCTAGCTAGATCACAAGGCTATATTTGGTTATATATGTGTATGATATGTATTTTTTTTTTGTATGTATATATTTACCAGAGTATTAAAGA…
Ha_OTF85347	ATGTCCTCTCACTTCTATAAGAGCCGTGACCCCTTGTGTGTTTCTACTTCAATTATTTGAACACACACACCTTCAAACTTCAAACCATCAACTAACTTAACAATGGTGGCCACATCAGTTACCCTTGATCTCAACCTTAATCCCTTCTGCACAACTCTTGATCATCATGACACCCCAGTAAGTACATTAATACACACATAGTTTAGTACACATATACATATATAAGCATATGAGTTATAAGCTTATAATTAAATGTTTACTTGTTGTAATTAAGGTCAGGGAAGTCGCTTATATAGATGACGACGATGATCATTCGTTTGAAAAAGAGGTTTGTGTTAGTTATGCATTTGAAACTTATATTACATGATGATCAAGCATTCGAGCGAGCAACGTTTGCTT…
Lsat_1_v5_gn_3_25221	ATGGTGGCGTCATCATTTGCCATAGACCTCAATCTTTTCCCCTTCCACAAAACCGATGACACACCAGTAAGTACTTACATATACCTGACTAATGCTTAAATAAGCATTTCCGTTAATTACATCTATGTATATATATAGTATAACTTAATTGTTTACTCGTTGTGGTTAAGATTAGAGAAGTTCACACCGATGATGATTATGATGACGATGATGATGATGGGGAGGAAGAAGACGATTGTTCGTTTGGAAAAGAGGTTTCTGGTTAATTACATGCATTAATCGAAACTTGTATTACATGAATGAAGTGTGTGTGTGTGTGTGGCATTTTCCTGTAGTTATATTGACGAACGGTGTACATATATACGAGCAGGTTGATGATCATATGATCAGCGGGGATCA…
Lsat_1_v5_gn_4_86881	GTTCAACTCTCTCCTTCTCTTTCTCTCCCTCTTTTCTCTACAACTACTTCAAGATCAATCTATACTGCAACAGGAGTTTTCTTTTAAGAATCTTTCCATGGAATATACAAGCTTAGTCGACACTTCGTTGGATCTTAATTCAAACCCTTCCCACTTCCTCTCTCTAGTTCCTGTAAGTACTTGGTTACGGATATACATATATACACATGTATGCAGATCATACATATATCTATATATACATGTGTAATCAACACACACACAGATGGGTTTCTCTTTAGCTTACGTAGTTTCTTGATTTTGAATCGCAGAAACAAGAAGTTCAAAGCAGCTTCAATATTGAGCTGGGATTGAAGATGTCTTCTGTTAATGATCAGGTATACACCATTTTTCACTTCTGGG…
Lsat_1_v5_gn_5_62060	CTTGACTTCATAACAATCCTTCTATAAGAAATCCAATCCTTCTTGTGTTCTTTCATTGGAGTGACCAAAATAGGACTAGATTAACAACAATGGATGAGACTTTTCTTGGCATAGATCTTAACGTCAGTCCCTACTACAAAACGGATGATACCCCAGTAAGTAGTCTCAATTTCATTTAAATTAATCATATGTATATATCTGGGTATATATGCTTCATTATATGTATAGATCGTTTAATTACATGTGGTTTATATATCGTCATATCTTCTTTTTCTATGTACATAAAAGCAGATGAATGATGATATGCCTGAGGAACTAAACCAGATGCGCTTAAAGAACAAGAAGCTAAGGGAGATGATAACAGTTGTGTTGGAGAACAGCAATTCCCTCCAAAATCAT…
Ccrd_002370	CCAGACCAAAGACTTTTGACCTGAAATCTCTTTCCCCCATTTCCTATAAGAACTCTCACCACTTCTGGGTTTCTCCTTCAATCACTTCATTGACCAATTGACCAGCAGCAAGCTAGCTAGCAATGGTGGCCACATGGATAGATCTCAATCTGAATCCCACCTTCCACAATACTGATGATACTCCAGTAAGTACATCACTTCATGAATTCAACTGATTTTATATGTATAGTTTTAAGAATTCAACTAATTACATACTTGTTGTGCTTTAAGGCCAAGGAAGATCAAACTAGTCGTTCTTACGACGATGATGAGGAGGATTCGGAAGATTGTTCATTTCAAAAAGAGGTTTGTGCATGGTTATATATATACATATGTGTGTGTGTGTGTGAAGTTCCTTTA…
Ccrd_006337	CACTCCCTTGACCAACATAATTATTAGGTTTGGCTAAAAACAATGGTGGATACATCTCTTGGCATAGATCTTAACGTCACTCCCTTCCACAAAACCGATGATACCCCGGTAAGTATACATATATGTATGTGTGTGTATTTGGTTTATATATTATATCGTCTTCTTATGTACATATATAGCAACAGATGAATGATGATTTAACCCGGATGAGCTTGGAGAACAAGAAGCTAAGGGAGAAGCTAACAACAGTTTGGGACAAAAACAACACCCTCCAAAACCAAGTAAACAAACTAATGCAAGACCATGATTTATTGGTCAATAATCTAAATAAAAGAAAGTTTGTCGAGTGCGAGGAGGGCAGCACAAGTGGGAGGACGGAAAATCTTCATCGAGGATCGT…
Ccrd_006338	ATGCAAGACCATGAATTATTGGTCAATAATCTAAATAAAAGAAAGTTTGTCGAGTGCGAGGAGGGCAACACCAGTGGGAGGACGGAAACTCTTCATCAAGGATCGTTGAAAAGGCCAAACGAGGGTGTCACAAGGGTTTATAGACGGACAGATGATCCATCTGATAAAAGCATGGTACTTAACATGTCTCTCAGCTCATGACACTACAACAAAAGGTGTTTTAGTACGCATAGACGTTTTAATAAACCACTTAATGAGATTTTAAGTTAATAGACTAAAAACTGTATATCTTATCTAAATGTGTCACAATAAGTTGTTAGGACAAAGTTATACGACCTAACAAGTACGTTTTGTAGGCGAAGTTGGATAACCTAATACGACATAAAAAATAAATCATCC…
Ccrd_006339	CATGACTTGTTACTATCTTTCTATTATAAAAACCTGAATCGCTAATCATGGATTCTTCACTCGCTTGACCAACATAAGACTTGGCTTAACACAATGGTACTCGATACATCTCGTGCCATAGATCTTAACGTCACTCCCTTCCACAAAACCGATGATACCCCAGTAAGTATACATAACTCCATCCATATTATCCAACTTGTCTGTATGTATGTATGTATGTATGTATATGTGTGTGTGTGGGGTTTATGCATTTTATATCTTGTTCTTAATTATGTACATATATATATATATATCAGCAGATGAATGTTGATCTAAACCAGATGAGCTTGGAGAACAAGAAGCTAAAGGAGATGCTAACAATTGTTTGGGACAAAAACACCACCCTCCAAAACCATGTTA…
Ccrd_015573	TACGGGTTTTTTTGAATAGAAAGTTGGTATCTTTTGGAAAGAAAAATTCAAGTAATTGAAACTTAATTTAATGTACATGAGTTATGCTTTATTTTAGTGTTGAGTGTTTGATTATGGACGTAAACCCATTTTGGTATTTTGTAATTTGTATGAATTAAAAAGTATGGAGAAAAATACAAAGGAGAAGCTGATTTAAAGTTTAATATAATTATAATAAATAATAAATAGTAAATAATAAATGAAAATGGGAGGGCTATATATCTCTATCTTGACCATAATAATATCTGTAAGCAGAAAGCCAGCTTCCTCTTCTCTTCCTCTCAACTTGCACCTTCCTCCCTATCTATATATTCTTCTCACTTTCTTCTCATTCAGCTCAGCTGCCTTCCTCCTTCTCCA…
B456_009G062400	CGTGAATCTCGATCCTAAATTCCACTCAAATATAAAATACCTATTTGATGATTCTACGGAATTCGTGGAGTTTCCTGACTGAGAAAAACCAAACCCAAATATAAACTCTTCCGGTTTGATAATTTCTAGTTTTTTTGGAGAAGGAGATTCGCCATGTCTCCAGATTACGACAAAGAAAAGGTTAATATACATATATATATATATAGCTTCTTGATGATATGATTCCTTTTCGTTTTCGATAAGGAGATTGATTTAAGAAGAAAATTTTCAGGTGGAAGCTCTGGAAGCAGAGCTGGACTGTTTGCAGAAAGAGAATGAAGCTCTCGGATTAATGTTTGAAACGATGAGCAGAAAGTACATCATGCTTCATCAAGCTTATCTCCACCAGAAATCAAACAA…
B456_010G118300	AAGACAAGGAAAGAACGTGGAAAGGTAGGCAGAGGAGGTGGGAGAAGGGCAGAAAGTGGAGCAGATAAAATTACGGTCAACATGAAGAAACCTTGGTTTTTAGTTTGTATCCCATATATCTAACTGCCATTGGTGGGTGGGACTGGGAGGCTTGACTTTGAAAATCCCCACTGAATTTCAACATTTTCGTACCGACGCGCATGACTTTCCTCTTTCCTCCTTTTTCTTATTTTCAAACATCTTGTTCGTCGGATTATAGACCACTTTTTCAAGCTCAAGACTCCAAGTGGGATGTATTTACGAATACTATTGGTTAAGAGAAGCCTATTTCATCCGCATCTTCCACTTGCTTTCCTTAATAACCCTTTGGATTTTTATCCCTTTCTCTCTATATATTGC…
B456_001G037800	CTTTGCTTTCTAAATTTGCCTGACTGAGAAAACTAAAAGGGAAGACCAAATACCCTTCTGCCAGCCTCCATTCATGGATGTTCCCAGCTCTGTTAAAGATAAGGTTAATATAAACAGTTTTCTAATTTGCATCTTCATTGTTTTTCATAGTGTTAGAGTATTCTATGGCCAAAACCAGCATGATGTTATAACATGTAGTGTTCCAAAAGGAGAGAATTTGAGACATTGAAAACTGAAATATTTCAGGTGGAAGGTGTTGAGGCGGAGCTGGAACAGTTGCAGAAAGAGAACGCAGCTCTTAGGTTAATGCTTCAAGTAATGAGCAACAAATACAAAATGCTTAGTGAAGCCTATTTCAGGGAATCAAACTCTCAGGTACCAACAATCTGCCGAGGCTTA…
B456_001G037700	AAGTGGGATATGCCTCTCAGAGAAGGCTCTTTCAACCTCATCACTTTTTAAACTTCCCTGAATAACTCAAACCACATTCAAGCCTCTTCTATATATAAGTTTCTGGGTATTAATCTTTCATAGTCGTTCCCTTTTTTACTATCTTAAGAGGGATCCTCATAATTTGTTTAGCTTCAGCTCGCTTGGTTCCCTGTTTGTTTGTTTGTTTTAGAGTAAAATTTGAGTGATGGGATCATCAGCTTGGGTGGATACTACGCTGGACCTCAACATCAATCCTTTCCATCACCGGAACAAAGCTCTGGTGAGTTTAGATATTATCAATTGAGGGACTAACTTTCTTGTCTTTTTGGATTTGTTGGTCCTCACAAATCTTCCCTCGACTTTTTTGAAACAGAGGAC…
B456_009G124000	ATCACATGCCACCTTCTTTCTCACTTGTTTATCTTTTCTTTCTTTCTTCTTTCTTTATTTTTATCACCGTTGGCTCCAAGTTTCCTCAGCCCTTTATTCTTTCTCTTGTTTCTATATAATATATAGACTTCCTGGATTTGGTTGGACAACTTGAGTTGAAGGACTTCAAGCAAAACTTAGCTTCTTCTTCTTCTTCTTCTTCGGTGAGTTTGAGGCAATTTCCAGGTTTTTGGTAGATTAACTCGATCTGGGTCTTTGTTAAAAGGTTGAAATATAGCAGTTTTTTGTTGGGAGAAAAAAGCTATGGATACTTCACTGGATCTAAATCCTTCTTCAGATGGGCCCTTACCACTTGACACTCCGGTACATCAAAATTTTGTTCTGGAAATGTTGTTGTCT…
B456_009G062300	CAGGTTACCAAGGTGAAAGAGCGAGTTTTTATTCCAAGTGGGATGTCATCTGTAGGTGAGAGAAAGGCTCTTTCAGCCTCATCTTCCTCTAACTTTCCTGGATAAACCAAATCCTTTTGAAACATCATCTGAATTTAGCCTCTATATATTTCCAGATTCCTCGCTCTGGGTATTATTACTCTCTCATTCCCTTCTCAAAAACCTTCCACTCTCTCTTCCTCATCGTATCTTCACAGTTTCAGCTCCATCGCCTGCCTCTTTGCTTCTTCTTTTCTTGTTCTATAGTGTAATTTCAGTGATGGAATCGACTTGGGTGGATACGACTCTCGACCTCAACATCAATTCTTCCCATAATACCATCAAAGTTCTGGTGAGTTTGGGTTATCAGCTCATGTTAGT…
B456_010G222400	TTAATCTATTTTATGTATATAAGCACGTTGTCCCTATTACTACTCACTTCTATATAAATAAACAAAGAGTTATTAGTTAATACTCTTACCCCTTTTTACAAAAAAGCACATGCCAACCTCCTCTGACCCTCCTTTATTGCTCTATTTCCACCCAGTTTCCCTTCCCTCTTTCTTCGTTCTTTCTATATATATTCATCATTTGATTCTTCATCTTCTTCTTCATACTTGGTCAATTCCAGGAAAGTTTCAGCTTTTTTATGAATATATTAGATCTGGGTCTTTGCTTAAAGATTGAAAAAAAAGCTATGAATTCTTCTTCTTCTTCATGGGTTGATTCACTGGATCTTAATGCTTCTTCAACAAAGTCCCTTCAACTTGAAACTCCTGTAAGTCATCCTA…
