# Supplementary material for: Genome-Wide Identification of WRKY Genes in Artemisia annua: Characterization of a Putative Ortholog of AtWRKY40
Source: Plants (Basel). 2020 Nov 28;9(12):1669. doi: 10.3390/plants9121669 (PMC7761028; doi:10.3390/plants9121669)
Supplement: Supplementary file 1 [file plants-09-01669-s001.zip › Suppl_rev/TableS4_RSAT_results.xlsx]

## Sheet: RSAT_Table1
PatID	Strand	Pattern	SeqID	Start	End	matching_seq	Score
START_END	DR	-	Aa_PWA73483	-3020	-1	-	0
W-box	D	YTGACY	Aa_PWA73483	-3000	-2995	atatTTGACTcgat	1
W-box	D	YTGACY	Aa_PWA73483	-1893	-1888	gggcTTGACTttga	1
W-box	D	YTGACY	Aa_PWA73483	-1887	-1882	gactTTGACTaaat	1
W-box	D	YTGACY	Aa_PWA73483	-165	-160	catcTTGACCataa	1
W-box	R	YTGACY	Aa_PWA73483	-2593	-2588	cgtgTTGACCcggg	1
GCC-box	R	GCCGCC	Aa_PWA73483	-810	-805	attcGCCGCCaaat	1
G-box	DR	CACGTG	Aa_PWA73483	-594	-589	gtgtCACGTGtttc	1
MeJa-RE	D	CGTCA	Aa_PWA73483	-1012	-1008	aattCGTCAtgcc	1
MeJa-RE	D	CGTCA	Aa_PWA73483	-968	-964	ctcaCGTCAcgcc	1
MeJa-RE	R	CGTCA	Aa_PWA73483	-2197	-2193	ttgcCGTCAtttt	1
MeJa-RE	R	CGTCA	Aa_PWA73483	-1228	-1224	atgcCGTCAcccc	1
MeJa-RE	R	CGTCA	Aa_PWA73483	-409	-405	tattCGTCAatga	1
ERE_1	D	ATTTCATA	Aa_PWA73483	-1118	-1111	ttttATTTCATAtata	1
ERE_2	D	ATTTTAAA	Aa_PWA73483	-224	-217	gctcATTTTAAAgatt	1
START_END	DR	-	Aa_PWA17905	-1367	-1	-	0
W-box	D	YTGACY	Aa_PWA17905	-1302	-1297	ttagCTGACCacca	1
W-box	D	YTGACY	Aa_PWA17905	-1236	-1231	tgatCTGACCcgga	1
W-box	D	YTGACY	Aa_PWA17905	-854	-849	taggCTGACCgtgg	1
W-box	D	YTGACY	Aa_PWA17905	-723	-718	ataaCTGACCattt	1
W-box	D	YTGACY	Aa_PWA17905	-73	-68	tttcTTGACTaata	1
W-box	R	YTGACY	Aa_PWA17905	-887	-882	aggcTTGACTttgt	1
MeJa-RE	D	CGTCA	Aa_PWA17905	-698	-694	aatcCGTCAatat	1
MeJa-RE	D	CGTCA	Aa_PWA17905	-492	-488	tgatCGTCAtaaa	1
START_END	DR	-	Aa_PWA42409	-2170	-1	-	0
W-box	D	YTGACY	Aa_PWA42409	-1639	-1634	ctgcTTGACTtatg	1
W-box	R	YTGACY	Aa_PWA42409	-2032	-2027	tcatTTGACTcatt	1
W-box	R	YTGACY	Aa_PWA42409	-1785	-1780	cagtTTGACTcatt	1
START_END	DR	-	Aa_PWA52888	-3000	-1	-	0
W-box	D	YTGACY	Aa_PWA52888	-1891	-1886	cctcCTGACCaact	1
W-box	D	YTGACY	Aa_PWA52888	-110	-105	ctttTTGACTtcaa	1
W-box	R	YTGACY	Aa_PWA52888	-2502	-2497	ggagTTGACTacct	1
W-box	R	YTGACY	Aa_PWA52888	-1098	-1093	attgTTGACTaatt	1
MeJa-RE	D	CGTCA	Aa_PWA52888	-2149	-2145	atgaCGTCActca	1
MeJa-RE	R	CGTCA	Aa_PWA52888	-2152	-2148	gtgaCGTCAttat	1
MeJa-RE	R	CGTCA	Aa_PWA52888	-2134	-2130	cgtgCGTCAtgta	1
ERE_1	R	ATTTCATA	Aa_PWA52888	-503	-496	tataATTTCATAcact	1
START_END	DR	-	Aa_PWA66309	-3000	-1	-	0
W-box	D	YTGACY	Aa_PWA66309	-2965	-2960	aaatTTGACCatac	1
W-box	D	YTGACY	Aa_PWA66309	-1749	-1744	gggcTTGACTttga	1
W-box	D	YTGACY	Aa_PWA66309	-1743	-1738	gactTTGACTaaat	1
W-box	D	YTGACY	Aa_PWA66309	-26	-21	catcTTGACCataa	1
W-box	R	YTGACY	Aa_PWA66309	-2576	-2571	ggacTTGACCatac	1
GCC-box	R	GCCGCC	Aa_PWA66309	-672	-667	attcGCCGCCaaat	1
G-box	DR	CACGTG	Aa_PWA66309	-456	-451	gtgtCACGTGtttc	1
MeJa-RE	D	CGTCA	Aa_PWA66309	-2278	-2274	ctcgCGTCAgaca	1
MeJa-RE	D	CGTCA	Aa_PWA66309	-874	-870	aattCGTCAtgcc	1
MeJa-RE	D	CGTCA	Aa_PWA66309	-830	-826	ctcaCGTCAcgcc	1
MeJa-RE	R	CGTCA	Aa_PWA66309	-2052	-2048	ttgcCGTCAtttt	1
MeJa-RE	R	CGTCA	Aa_PWA66309	-1090	-1086	atgcCGTCAcccc	1
MeJa-RE	R	CGTCA	Aa_PWA66309	-747	-743	ggtgCGTCAtatc	1
MeJa-RE	R	CGTCA	Aa_PWA66309	-271	-267	tattCGTCAatga	1
ERE_1	D	ATTTCATA	Aa_PWA66309	-980	-973	ttttATTTCATAtata	1
ERE_2	D	ATTTTAAA	Aa_PWA66309	-85	-78	gctcATTTTAAAgatt	1
START_END	DR	-	Aa_PWA75822	-3000	-1	-	0
W-box	D	YTGACY	Aa_PWA75822	-942	-937	taagTTGACTgata	1
W-box	D	YTGACY	Aa_PWA75822	-100	-95	tacgTTGACTtggt	1
W-box	R	YTGACY	Aa_PWA75822	-641	-636	agtcTTGACTacaa	1
MeJa-RE	D	CGTCA	Aa_PWA75822	-2120	-2116	acaaCGTCAagac	1
MeJa-RE	D	CGTCA	Aa_PWA75822	-1410	-1406	ttgtCGTCAtcat	1
MeJa-RE	D	CGTCA	Aa_PWA75822	-1131	-1127	ccttCGTCAatgc	1
ERE_1	D	ATTTCATA	Aa_PWA75822	-506	-499	aattATTTCATAatta	1
ERE_2	D	ATTTTAAA	Aa_PWA75822	-438	-431	attcATTTTAAAaagt	1
START_END	DR	-	Aa_PWA79841	-3000	-1	-	0
W-box	D	YTGACY	Aa_PWA79841	-1564	-1559	ttacCTGACCcact	1
W-box	D	YTGACY	Aa_PWA79841	-1307	-1302	cacaCTGACTtgga	1
W-box	D	YTGACY	Aa_PWA79841	-469	-464	tttgCTGACTacgt	1
W-box	D	YTGACY	Aa_PWA79841	-147	-142	gaccTTGACTtctt	1
W-box	D	YTGACY	Aa_PWA79841	-89	-84	tcgcTTGACTaata	1
W-box	R	YTGACY	Aa_PWA79841	-2506	-2501	gcaaTTGACTtttt	1
W-box	R	YTGACY	Aa_PWA79841	-844	-839	taacTTGACCagca	1
MeJa-RE	D	CGTCA	Aa_PWA79841	-1084	-1080	taagCGTCAaccg	1
ERE_1	D	ATTTCATA	Aa_PWA79841	-501	-494	tcacATTTCATAttta	1
START_END	DR	-	Aa_PWA93143	-2696	-1	-	0
W-box	D	YTGACY	Aa_PWA93143	-2651	-2646	agttTTGACTccta	1
W-box	D	YTGACY	Aa_PWA93143	-1891	-1886	cctcCTGACCaact	1
W-box	D	YTGACY	Aa_PWA93143	-108	-103	ctttTTGACTtcaa	1
W-box	R	YTGACY	Aa_PWA93143	-1095	-1090	actgTTGACTaatt	1
MeJa-RE	D	CGTCA	Aa_PWA93143	-2244	-2240	tagcCGTCAactg	1
MeJa-RE	D	CGTCA	Aa_PWA93143	-2153	-2149	atgaCGTCActca	1
MeJa-RE	R	CGTCA	Aa_PWA93143	-2156	-2152	gtgaCGTCAttat	1
MeJa-RE	R	CGTCA	Aa_PWA93143	-2138	-2134	cctgCGTCAtata	1
ERE_1	R	ATTTCATA	Aa_PWA93143	-497	-490	tataATTTCATAcact	1
START_END	DR	-	At_WRKY18	-3000	-1	-	0
W-box	D	YTGACY	At_WRKY18	-2468	-2463	caacTTGACCaata	1
W-box	R	YTGACY	At_WRKY18	-1663	-1658	agtcTTGACTtcgg	1
W-box	R	YTGACY	At_WRKY18	-1230	-1225	aatcTTGACTggac	1
W-box	R	YTGACY	At_WRKY18	-736	-731	accaTTGACTctga	1
W-box	R	YTGACY	At_WRKY18	-729	-724	ttgcTTGACCattg	1
W-box	R	YTGACY	At_WRKY18	-720	-715	tcccTTGACTtgct	1
GCC-box	D	GCCGCC	At_WRKY18	-1303	-1298	cggaGCCGCCcaag	1
MeJa-RE	D	CGTCA	At_WRKY18	-2726	-2722	atgaCGTCAtcgt	1
MeJa-RE	D	CGTCA	At_WRKY18	-2709	-2705	acgtCGTCAtgta	1
MeJa-RE	D	CGTCA	At_WRKY18	-2445	-2441	tgttCGTCAactg	1
MeJa-RE	R	CGTCA	At_WRKY18	-2729	-2725	atgaCGTCAttac	1
MeJa-RE	R	CGTCA	At_WRKY18	-604	-600	tggaCGTCAtaca	1
START_END	DR	-	At_WRKY40	-3000	-1	-	0
W-box	D	YTGACY	At_WRKY40	-2088	-2083	ctatCTGACCaaaa	1
W-box	D	YTGACY	At_WRKY40	-813	-808	gggcTTGACTttga	1
W-box	D	YTGACY	At_WRKY40	-807	-802	gactTTGACCgaac	1
W-box	R	YTGACY	At_WRKY40	-2464	-2459	cctaCTGACTaata	1
W-box	R	YTGACY	At_WRKY40	-1588	-1583	taacTTGACTtaac	1
MeJa-RE	D	CGTCA	At_WRKY40	-910	-906	agttCGTCAcgat	1
MeJa-RE	D	CGTCA	At_WRKY40	-866	-862	aaatCGTCAcgat	1
MeJa-RE	D	CGTCA	At_WRKY40	-852	-848	gtatCGTCAattt	1
MeJa-RE	D	CGTCA	At_WRKY40	-221	-217	agagCGTCAtatt	1
MeJa-RE	R	CGTCA	At_WRKY40	-2853	-2849	tagaCGTCAcagg	1
ERE_1	D	ATTTCATA	At_WRKY40	-125	-118	atacATTTCATAtgtt	1
START_END	DR	-	At_WRKY60	-3000	-1	-	0
W-box	D	YTGACY	At_WRKY60	-2728	-2723	atatTTGACTgaaa	1
W-box	D	YTGACY	At_WRKY60	-2284	-2279	tgtcTTGACTttgt	1
W-box	D	YTGACY	At_WRKY60	-2149	-2144	taatTTGACTggta	1
W-box	D	YTGACY	At_WRKY60	-2048	-2043	ctatTTGACTtcat	1
W-box	D	YTGACY	At_WRKY60	-2036	-2031	atagTTGACCcggc	1
W-box	R	YTGACY	At_WRKY60	-2515	-2510	aatcCTGACTgtaa	1
W-box	R	YTGACY	At_WRKY60	-637	-632	cccaTTGACTatgc	1
W-box	R	YTGACY	At_WRKY60	-629	-624	tgacTTGACCcatt	1
MeJa-RE	R	CGTCA	At_WRKY60	-1702	-1698	gccaCGTCAgcct	1
ERE_2	R	ATTTTAAA	At_WRKY60	-203	-196	aatcATTTTAAAaaca	1
START_END	DR	-	B456_001G037700	-3000	-1	-	0
W-box	D	YTGACY	B456_001G037700	-2968	-2963	gagaTTGACTggtt	1
W-box	D	YTGACY	B456_001G037700	-1270	-1265	agtaCTGACCaata	1
W-box	D	YTGACY	B456_001G037700	-974	-969	aatcTTGACTatct	1
W-box	R	YTGACY	B456_001G037700	-2977	-2972	atctCTGACCgcaa	1
W-box	R	YTGACY	B456_001G037700	-2094	-2089	ggtaCTGACTacct	1
W-box	R	YTGACY	B456_001G037700	-515	-510	cgtgTTGACCttaa	1
G-box	DR	CACGTG	B456_001G037700	-588	-583	aaacCACGTGtttt	1
MeJa-RE	D	CGTCA	B456_001G037700	-387	-383	taaaCGTCAtgtt	1
MeJa-RE	R	CGTCA	B456_001G037700	-2580	-2576	ccctCGTCAgcta	1
MeJa-RE	R	CGTCA	B456_001G037700	-2304	-2300	agccCGTCAcaac	1
MeJa-RE	R	CGTCA	B456_001G037700	-420	-416	tcaaCGTCAagcc	1
MeJa-RE	R	CGTCA	B456_001G037700	-414	-410	tcggCGTCAacgt	1
ERE_2	D	ATTTTAAA	B456_001G037700	-1884	-1877	aaagATTTTAAAaatg	1
ERE_2	D	ATTTTAAA	B456_001G037700	-1715	-1708	atatATTTTAAAatta	1
ERE_2	D	ATTTTAAA	B456_001G037700	-1282	-1275	atacATTTTAAAagta	1
ERE_2	D	ATTTTAAA	B456_001G037700	-679	-672	tattATTTTAAAacta	1
ERE_2	R	ATTTTAAA	B456_001G037700	-1757	-1750	agttATTTTAAAtttt	1
ERE_2	R	ATTTTAAA	B456_001G037700	-1713	-1706	aataATTTTAAAatat	1
ERE_2	R	ATTTTAAA	B456_001G037700	-1620	-1613	atatATTTTAAAttta	1
ERE_2	R	ATTTTAAA	B456_001G037700	-1363	-1356	aataATTTTAAAtata	1
START_END	DR	-	B456_001G037800	-3000	-1	-	0
W-box	D	YTGACY	B456_001G037800	-463	-458	ccgtTTGACTttgt	1
W-box	D	YTGACY	B456_001G037800	-190	-185	cttgCTGACCtcgt	1
W-box	D	YTGACY	B456_001G037800	-54	-49	ttgcCTGACTgaga	1
W-box	R	YTGACY	B456_001G037800	-1734	-1729	tcctCTGACCatta	1
W-box	R	YTGACY	B456_001G037800	-1256	-1251	gattTTGACCccaa	1
W-box	R	YTGACY	B456_001G037800	-1236	-1231	agcgTTGACCagat	1
W-box	R	YTGACY	B456_001G037800	-832	-827	acagTTGACCttgc	1
GCC-box	D	GCCGCC	B456_001G037800	-1328	-1323	gactGCCGCCttcg	1
G-box	DR	CACGTG	B456_001G037800	-273	-268	ctgaCACGTGactc	1
MeJa-RE	D	CGTCA	B456_001G037800	-776	-772	aaggCGTCAaacc	1
MeJa-RE	D	CGTCA	B456_001G037800	-398	-394	tattCGTCAtgtt	1
MeJa-RE	D	CGTCA	B456_001G037800	-264	-260	gactCGTCAcagt	1
MeJa-RE	R	CGTCA	B456_001G037800	-475	-471	gaaaCGTCAgtct	1
ERE_2	R	ATTTTAAA	B456_001G037800	-2273	-2266	agaaATTTTAAAaccg	1
START_END	DR	-	B456_009G062300	-3000	-1	-	0
W-box	D	YTGACY	B456_009G062300	-1503	-1498	gagaCTGACTgacc	1
W-box	D	YTGACY	B456_009G062300	-469	-464	acttTTGACTcttg	1
W-box	D	YTGACY	B456_009G062300	-462	-457	actcTTGACCttga	1
W-box	R	YTGACY	B456_009G062300	-2281	-2276	cgtaTTGACTtttg	1
W-box	R	YTGACY	B456_009G062300	-1831	-1826	tatcTTGACTtatg	1
W-box	R	YTGACY	B456_009G062300	-570	-565	cttgTTGACCttaa	1
G-box	DR	CACGTG	B456_009G062300	-722	-717	tgggCACGTGgcag	1
MeJa-RE	D	CGTCA	B456_009G062300	-894	-890	agaaCGTCAtata	1
ERE_2	D	ATTTTAAA	B456_009G062300	-2528	-2521	atgtATTTTAAAaaaa	1
ERE_2	D	ATTTTAAA	B456_009G062300	-849	-842	agaaATTTTAAAtaat	1
ERE_2	R	ATTTTAAA	B456_009G062300	-1079	-1072	taatATTTTAAAgtta	1
ERE_2	R	ATTTTAAA	B456_009G062300	-755	-748	aaatATTTTAAAttat	1
START_END	DR	-	B456_009G062400	-3000	-1	-	0
W-box	D	YTGACY	B456_009G062400	-1903	-1898	ttctTTGACTagag	1
W-box	D	YTGACY	B456_009G062400	-1227	-1222	atgcTTGACTtgat	1
W-box	D	YTGACY	B456_009G062400	-1207	-1202	accaTTGACTaata	1
W-box	D	YTGACY	B456_009G062400	-79	-74	tttcCTGACTgaga	1
W-box	R	YTGACY	B456_009G062400	-2949	-2944	gaaaCTGACCtctt	1
W-box	R	YTGACY	B456_009G062400	-2389	-2384	ccttTTGACCatat	1
W-box	R	YTGACY	B456_009G062400	-1521	-1516	ttttCTGACCcttg	1
W-box	R	YTGACY	B456_009G062400	-1132	-1127	ataaTTGACTattt	1
W-box	R	YTGACY	B456_009G062400	-990	-985	gaaaCTGACCcaaa	1
MeJa-RE	D	CGTCA	B456_009G062400	-2318	-2314	gtccCGTCAagaa	1
MeJa-RE	D	CGTCA	B456_009G062400	-902	-898	tcccCGTCAagaa	1
MeJa-RE	R	CGTCA	B456_009G062400	-689	-685	gagaCGTCAgtgg	1
ERE_2	R	ATTTTAAA	B456_009G062400	-603	-596	ttaaATTTTAAAttat	1
START_END	DR	-	B456_009G124000	-3000	-1	-	0
W-box	D	YTGACY	B456_009G124000	-2576	-2571	tactTTGACCcccc	1
W-box	D	YTGACY	B456_009G124000	-1714	-1709	gagaTTGACTtttg	1
W-box	D	YTGACY	B456_009G124000	-471	-466	gtgcTTGACTttgg	1
W-box	R	YTGACY	B456_009G124000	-2782	-2777	ggggTTGACCctta	1
W-box	R	YTGACY	B456_009G124000	-2132	-2127	aattTTGACTttta	1
W-box	R	YTGACY	B456_009G124000	-1828	-1823	gtgtTTGACCagtt	1
W-box	R	YTGACY	B456_009G124000	-532	-527	attgTTGACTgagt	1
ERE_2	D	ATTTTAAA	B456_009G124000	-2606	-2599	aaaaATTTTAAAttag	1
ERE_2	D	ATTTTAAA	B456_009G124000	-2379	-2372	ggatATTTTAAAatta	1
ERE_2	D	ATTTTAAA	B456_009G124000	-1119	-1112	atatATTTTAAAttta	1
ERE_2	D	ATTTTAAA	B456_009G124000	-1006	-999	tgacATTTTAAAattt	1
ERE_2	D	ATTTTAAA	B456_009G124000	-915	-908	aataATTTTAAAttta	1
ERE_2	R	ATTTTAAA	B456_009G124000	-2377	-2370	aataATTTTAAAatat	1
ERE_2	R	ATTTTAAA	B456_009G124000	-1854	-1847	gtaaATTTTAAAttcc	1
ERE_2	R	ATTTTAAA	B456_009G124000	-1004	-997	taaaATTTTAAAatgt	1
START_END	DR	-	B456_010G118300	-3000	-1	-	0
W-box	D	YTGACY	B456_010G118300	-2466	-2461	aacaTTGACTtaat	1
W-box	D	YTGACY	B456_010G118300	-1548	-1543	tcatTTGACCcaaa	1
W-box	D	YTGACY	B456_010G118300	-1265	-1260	gtaaCTGACTcccg	1
W-box	D	YTGACY	B456_010G118300	-330	-325	aggcTTGACTttga	1
W-box	R	YTGACY	B456_010G118300	-1501	-1496	tttcTTGACCttaa	1
W-box	R	YTGACY	B456_010G118300	-407	-402	catgTTGACCgtaa	1
MeJa-RE	D	CGTCA	B456_010G118300	-793	-789	tagtCGTCAattt	1
ERE_2	D	ATTTTAAA	B456_010G118300	-2612	-2605	tagtATTTTAAAttat	1
ERE_2	D	ATTTTAAA	B456_010G118300	-2591	-2584	tattATTTTAAAatgt	1
ERE_2	D	ATTTTAAA	B456_010G118300	-2548	-2541	ttgtATTTTAAAttta	1
ERE_2	D	ATTTTAAA	B456_010G118300	-2366	-2359	atcgATTTTAAAttct	1
ERE_2	D	ATTTTAAA	B456_010G118300	-1766	-1759	tttgATTTTAAAtagc	1
ERE_2	D	ATTTTAAA	B456_010G118300	-1365	-1358	tcgtATTTTAAAatct	1
ERE_2	D	ATTTTAAA	B456_010G118300	-1159	-1152	tttcATTTTAAAagtc	1
ERE_2	R	ATTTTAAA	B456_010G118300	-2589	-2582	ttacATTTTAAAataa	1
ERE_2	R	ATTTTAAA	B456_010G118300	-1363	-1356	aaagATTTTAAAatac	1
ERE_2	R	ATTTTAAA	B456_010G118300	-1084	-1077	tcaaATTTTAAAaact	1
START_END	DR	-	B456_010G222400	-3000	-1	-	0
W-box	D	YTGACY	B456_010G222400	-135	-130	tcctCTGACCctcc	1
W-box	R	YTGACY	B456_010G222400	-2095	-2090	ctaaTTGACCcttt	1
W-box	R	YTGACY	B456_010G222400	-1681	-1676	gcaaTTGACTttgc	1
W-box	R	YTGACY	B456_010G222400	-1152	-1147	ccaaTTGACCtcag	1
W-box	R	YTGACY	B456_010G222400	-729	-724	attgTTGACCaatt	1
W-box	R	YTGACY	B456_010G222400	-30	-25	ggaaTTGACCaagt	1
MeJa-RE	D	CGTCA	B456_010G222400	-653	-649	gcttCGTCAaaac	1
TCA-element_T	R	CCATCTTTTT	B456_010G222400	-2699	-2690	caaaCCATCTTTTTttga	1
ERE_2	D	ATTTTAAA	B456_010G222400	-475	-468	cctaATTTTAAAattt	1
ERE_2	D	ATTTTAAA	B456_010G222400	-467	-460	taaaATTTTAAAtttt	1
ERE_2	R	ATTTTAAA	B456_010G222400	-473	-466	taaaATTTTAAAatta	1
START_END	DR	-	Ccrd_002370	-3000	-1	-	0
W-box	D	YTGACY	Ccrd_002370	-107	-102	acttTTGACCtgaa	1
W-box	D	YTGACY	Ccrd_002370	-33	-28	ttcaTTGACCaatt	1
W-box	D	YTGACY	Ccrd_002370	-25	-20	ccaaTTGACCagca	1
W-box	R	YTGACY	Ccrd_002370	-1897	-1892	ggacCTGACCgttg	1
W-box	R	YTGACY	Ccrd_002370	-1079	-1074	tataTTGACTtttt	1
W-box	R	YTGACY	Ccrd_002370	-214	-209	caaaTTGACTtgtg	1
G-box	DR	CACGTG	Ccrd_002370	-646	-641	ccctCACGTGcgaa	1
MeJa-RE	D	CGTCA	Ccrd_002370	-1645	-1641	atgaCGTCAtaaa	1
MeJa-RE	D	CGTCA	Ccrd_002370	-482	-478	tactCGTCAaagg	1
MeJa-RE	R	CGTCA	Ccrd_002370	-1648	-1644	atgaCGTCAtact	1
MeJa-RE	R	CGTCA	Ccrd_002370	-1621	-1617	tcctCGTCAgtta	1
MeJa-RE	R	CGTCA	Ccrd_002370	-1118	-1114	tttgCGTCAttaa	1
ERE_2	R	ATTTTAAA	Ccrd_002370	-1318	-1311	ctttATTTTAAAaact	1
ERE_2	R	ATTTTAAA	Ccrd_002370	-942	-935	taatATTTTAAAaagt	1
START_END	DR	-	Ccrd_006337	-3000	-1	-	0
W-box	D	YTGACY	Ccrd_006337	-1319	-1314	ataaTTGACCctat	1
W-box	D	YTGACY	Ccrd_006337	-35	-30	tcccTTGACCaaca	1
MeJa-RE	D	CGTCA	Ccrd_006337	-2242	-2238	tttaCGTCAttca	1
ERE_1	D	ATTTCATA	Ccrd_006337	-833	-826	tgtgATTTCATAgaag	1
ERE_2	D	ATTTTAAA	Ccrd_006337	-1499	-1492	ttacATTTTAAAaaat	1
START_END	DR	-	Ccrd_006338	-3000	-1	-	0
W-box	D	YTGACY	Ccrd_006338	-1809	-1804	tcttTTGACTatta	1
W-box	D	YTGACY	Ccrd_006338	-1413	-1408	ataaTTGACCctga	1
MeJa-RE	D	CGTCA	Ccrd_006338	-239	-235	ttaaCGTCActcc	1
ERE_1	D	ATTTCATA	Ccrd_006338	-1094	-1087	tgcaATTTCATAaaaa	1
ERE_2	D	ATTTTAAA	Ccrd_006338	-1605	-1598	tcatATTTTAAAaaat	1
START_END	DR	-	Ccrd_006339	-3000	-1	-	0
W-box	D	YTGACY	Ccrd_006339	-2663	-2658	gccaTTGACCatat	1
W-box	D	YTGACY	Ccrd_006339	-1115	-1110	ttcaCTGACTcatc	1
W-box	D	YTGACY	Ccrd_006339	-29	-24	tcgcTTGACCaaca	1
W-box	R	YTGACY	Ccrd_006339	-2758	-2753	ctcaTTGACTactt	1
MeJa-RE	D	CGTCA	Ccrd_006339	-699	-695	gacaCGTCAgact	1
MeJa-RE	R	CGTCA	Ccrd_006339	-1371	-1367	aaatCGTCAcatc	1
MeJa-RE	R	CGTCA	Ccrd_006339	-448	-444	ttgtCGTCAaaag	1
ERE_2	D	ATTTTAAA	Ccrd_006339	-2046	-2039	aaggATTTTAAAagta	1
ERE_2	R	ATTTTAAA	Ccrd_006339	-1212	-1205	tgatATTTTAAAtatt	1
ERE_2	R	ATTTTAAA	Ccrd_006339	-416	-409	ttttATTTTAAAtttt	1
START_END	DR	-	Ccrd_015573	-3000	-1	-	0
W-box	D	YTGACY	Ccrd_015573	-2648	-2643	gaacTTGACTtcaa	1
W-box	D	YTGACY	Ccrd_015573	-826	-821	gggcTTGACTttga	1
W-box	D	YTGACY	Ccrd_015573	-820	-815	gactTTGACTaatt	1
W-box	D	YTGACY	Ccrd_015573	-178	-173	tatcTTGACCataa	1
W-box	R	YTGACY	Ccrd_015573	-2511	-2506	tagaTTGACCtacg	1
W-box	R	YTGACY	Ccrd_015573	-484	-479	gagtTTGACTccaa	1
G-box	DR	CACGTG	Ccrd_015573	-1321	-1316	gctaCACGTGaagc	1
ERE_1	D	ATTTCATA	Ccrd_015573	-2085	-2078	aactATTTCATAttag	1
ERE_2	R	ATTTTAAA	Ccrd_015573	-954	-947	aatcATTTTAAAttta	1
START_END	DR	-	Ha_OTF85347	-3000	-1	-	0
W-box	D	YTGACY	Ha_OTF85347	-2765	-2760	taatTTGACTggga	1
W-box	D	YTGACY	Ha_OTF85347	-11	-6	ctttTTGACTttca	1
W-box	R	YTGACY	Ha_OTF85347	-2149	-2144	gttaCTGACTtact	1
W-box	R	YTGACY	Ha_OTF85347	-2056	-2051	gttaCTGACTactg	1
MeJa-RE	D	CGTCA	Ha_OTF85347	-2494	-2490	tgtaCGTCAaacc	1
MeJa-RE	D	CGTCA	Ha_OTF85347	-2261	-2257	gtgaCGTCAtcgg	1
MeJa-RE	R	CGTCA	Ha_OTF85347	-2264	-2260	atgaCGTCActtg	1
ERE_2	D	ATTTTAAA	Ha_OTF85347	-2883	-2876	cgtaATTTTAAAgcgg	1
ERE_2	D	ATTTTAAA	Ha_OTF85347	-2619	-2612	cgtaATTTTAAActga	1
ERE_2	D	ATTTTAAA	Ha_OTF85347	-2594	-2587	cgtaATTTTAAAcagg	1
ERE_2	D	ATTTTAAA	Ha_OTF85347	-563	-556	tgtgATTTTAAActat	1
ERE_2	D	ATTTTAAA	Ha_OTF85347	-254	-247	tttaATTTTAAAaatt	1
ERE_2	R	ATTTTAAA	Ha_OTF85347	-2519	-2512	taatATTTTAAAgagt	1
ERE_2	R	ATTTTAAA	Ha_OTF85347	-692	-685	ggtgATTTTAAActat	1
START_END	DR	-	Ha_OTF90414	-3000	-1	-	0
W-box	D	YTGACY	Ha_OTF90414	-2642	-2637	gggcTTGACTttga	1
W-box	D	YTGACY	Ha_OTF90414	-2636	-2631	gactTTGACTaaag	1
W-box	D	YTGACY	Ha_OTF90414	-151	-146	aaccTTGACCatat	1
W-box	D	YTGACY	Ha_OTF90414	-10	-5	catcTTGACCataa	1
MeJa-RE	D	CGTCA	Ha_OTF90414	-1417	-1413	tttaCGTCAcact	1
MeJa-RE	D	CGTCA	Ha_OTF90414	-640	-636	aaacCGTCAaaat	1
MeJa-RE	R	CGTCA	Ha_OTF90414	-2071	-2067	tcttCGTCActcg	1
MeJa-RE	R	CGTCA	Ha_OTF90414	-213	-209	aactCGTCAacaa	1
ERE_2	D	ATTTTAAA	Ha_OTF90414	-2719	-2712	aaagATTTTAAAataa	1
ERE_2	R	ATTTTAAA	Ha_OTF90414	-2717	-2710	tattATTTTAAAatct	1
ERE_2	R	ATTTTAAA	Ha_OTF90414	-549	-542	gaatATTTTAAAtcca	1
START_END	DR	-	Ha_OTG16715	-3000	-1	-	0
W-box	D	YTGACY	Ha_OTG16715	-1800	-1795	ttgtTTGACCatac	1
W-box	D	YTGACY	Ha_OTG16715	-1104	-1099	cattTTGACTcgga	1
W-box	D	YTGACY	Ha_OTG16715	-721	-716	aaagTTGACTctgc	1
W-box	D	YTGACY	Ha_OTG16715	-150	-145	gatcTTGACCaata	1
W-box	R	YTGACY	Ha_OTG16715	-2396	-2391	tgaaTTGACTgaac	1
W-box	R	YTGACY	Ha_OTG16715	-1058	-1053	aatcCTGACCaaca	1
MeJa-RE	D	CGTCA	Ha_OTG16715	-1235	-1231	atgaCGTCAtgta	1
MeJa-RE	R	CGTCA	Ha_OTG16715	-1238	-1234	atgaCGTCAtccc	1
MeJa-RE	R	CGTCA	Ha_OTG16715	-1147	-1143	aaaaCGTCAcatt	1
ERE_2	D	ATTTTAAA	Ha_OTG16715	-2967	-2960	tttaATTTTAAAaaga	1
START_END	DR	-	Ha_OTG32071	-3000	-1	-	0
W-box	D	YTGACY	Ha_OTG32071	-366	-361	attaTTGACTagtg	1
W-box	D	YTGACY	Ha_OTG32071	-41	-36	gaccTTGACTttta	1
GCC-box	D	GCCGCC	Ha_OTG32071	-2658	-2653	atcgGCCGCCccct	1
GCC-box	D	GCCGCC	Ha_OTG32071	-2271	-2266	tagcGCCGCCgtcg	1
GCC-box	D	GCCGCC	Ha_OTG32071	-429	-424	caaaGCCGCCattg	1
MeJa-RE	D	CGTCA	Ha_OTG32071	-2436	-2432	tttcCGTCAcatc	1
MeJa-RE	R	CGTCA	Ha_OTG32071	-2338	-2334	ataaCGTCAaacg	1
MeJa-RE	R	CGTCA	Ha_OTG32071	-1201	-1197	tttgCGTCAgtat	1
ERE_1	D	ATTTCATA	Ha_OTG32071	-126	-119	tactATTTCATAactt	1
ERE_2	D	ATTTTAAA	Ha_OTG32071	-1109	-1102	ttagATTTTAAAattg	1
ERE_2	R	ATTTTAAA	Ha_OTG32071	-1138	-1131	aatgATTTTAAAaacg	1
ERE_2	R	ATTTTAAA	Ha_OTG32071	-1107	-1100	gccaATTTTAAAatct	1
START_END	DR	-	Ha_OTG33233	-3000	-1	-	0
W-box	D	YTGACY	Ha_OTG33233	-1118	-1113	aaatCTGACTttat	1
W-box	D	YTGACY	Ha_OTG33233	-884	-879	gataTTGACCaaga	1
W-box	D	YTGACY	Ha_OTG33233	-60	-55	acttTTGACTtccg	1
W-box	R	YTGACY	Ha_OTG33233	-672	-667	gaatTTGACTtttc	1
G-box	DR	CACGTG	Ha_OTG33233	-2555	-2550	gggaCACGTGtcac	1
G-box	DR	CACGTG	Ha_OTG33233	-1545	-1540	ttaaCACGTGtaat	1
MeJa-RE	D	CGTCA	Ha_OTG33233	-26	-22	gaacCGTCAccct	1
MeJa-RE	R	CGTCA	Ha_OTG33233	-2804	-2800	aattCGTCAcatg	1
MeJa-RE	R	CGTCA	Ha_OTG33233	-2780	-2776	aaaaCGTCAcatt	1
ERE_2	R	ATTTTAAA	Ha_OTG33233	-2885	-2878	aataATTTTAAAtgcg	1
ERE_2	R	ATTTTAAA	Ha_OTG33233	-1305	-1298	tgtaATTTTAAAttaa	1
ERE_2	R	ATTTTAAA	Ha_OTG33233	-1011	-1004	ataaATTTTAAAaaga	1
START_END	DR	-	Lsat_1_v5_gn_3_25221	-4351	-1	-	0
W-box	D	YTGACY	Lsat_1_v5_gn_3_25221	-1267	-1262	atacCTGACTaatg	1
W-box	R	YTGACY	Lsat_1_v5_gn_3_25221	-4039	-4034	gtttTTGACCaaac	1
W-box	R	YTGACY	Lsat_1_v5_gn_3_25221	-1609	-1604	acttTTGACTtgaa	1
W-box	R	YTGACY	Lsat_1_v5_gn_3_25221	-614	-609	cactTTGACTttaa	1
W-box	R	YTGACY	Lsat_1_v5_gn_3_25221	-586	-581	atccTTGACTacct	1
W-box	R	YTGACY	Lsat_1_v5_gn_3_25221	-484	-479	cttcTTGACTgggc	1
W-box	R	YTGACY	Lsat_1_v5_gn_3_25221	-131	-126	gagtTTGACCttct	1
MeJa-RE	D	CGTCA	Lsat_1_v5_gn_3_25221	-4318	-4314	ctctCGTCAgagc	1
MeJa-RE	D	CGTCA	Lsat_1_v5_gn_3_25221	-1344	-1340	gtggCGTCAtcat	1
MeJa-RE	R	CGTCA	Lsat_1_v5_gn_3_25221	-3818	-3814	attgCGTCAcatt	1
MeJa-RE	R	CGTCA	Lsat_1_v5_gn_3_25221	-1149	-1145	tcatCGTCAtcat	1
MeJa-RE	R	CGTCA	Lsat_1_v5_gn_3_25221	-1010	-1006	cgttCGTCAatat	1
START_END	DR	-	Lsat_1_v5_gn_4_86881	-4889	-1	-	0
W-box	D	YTGACY	Lsat_1_v5_gn_4_86881	-4704	-4699	agttTTGACTtgtg	1
W-box	D	YTGACY	Lsat_1_v5_gn_4_86881	-3020	-3015	gggcTTGACTttga	1
W-box	D	YTGACY	Lsat_1_v5_gn_4_86881	-3014	-3009	gactTTGACTaaat	1
W-box	D	YTGACY	Lsat_1_v5_gn_4_86881	-2539	-2534	aatcTTGACTtatg	1
W-box	D	YTGACY	Lsat_1_v5_gn_4_86881	-1994	-1989	catcTTGACCataa	1
W-box	D	YTGACY	Lsat_1_v5_gn_4_86881	-1331	-1326	gatgTTGACTgtca	1
W-box	R	YTGACY	Lsat_1_v5_gn_4_86881	-4814	-4809	gttcTTGACTtgct	1
W-box	R	YTGACY	Lsat_1_v5_gn_4_86881	-3949	-3944	tagtTTGACTttta	1
W-box	R	YTGACY	Lsat_1_v5_gn_4_86881	-858	-853	ctttTTGACTgggc	1
W-box	R	YTGACY	Lsat_1_v5_gn_4_86881	-529	-524	gttaCTGACTggtt	1
G-box	DR	CACGTG	Lsat_1_v5_gn_4_86881	-4882	-4877	tttcCACGTGggaa	1
MeJa-RE	D	CGTCA	Lsat_1_v5_gn_4_86881	-3377	-3373	caaaCGTCAaaaa	1
MeJa-RE	D	CGTCA	Lsat_1_v5_gn_4_86881	-3302	-3298	aaaaCGTCAaaaa	1
ERE_1	D	ATTTCATA	Lsat_1_v5_gn_4_86881	-2872	-2865	taaaATTTCATAtaat	1
ERE_2	D	ATTTTAAA	Lsat_1_v5_gn_4_86881	-2356	-2349	tgttATTTTAAAatta	1
ERE_2	R	ATTTTAAA	Lsat_1_v5_gn_4_86881	-2602	-2595	tttaATTTTAAAccac	1
ERE_2	R	ATTTTAAA	Lsat_1_v5_gn_4_86881	-2354	-2347	tttaATTTTAAAataa	1
START_END	DR	-	Lsat_1_v5_gn_5_62060	-4293	-1	-	0
W-box	D	YTGACY	Lsat_1_v5_gn_5_62060	-4060	-4055	ttaaTTGACCcatc	1
W-box	D	YTGACY	Lsat_1_v5_gn_5_62060	-2582	-2577	acccTTGACTttgg	1
W-box	D	YTGACY	Lsat_1_v5_gn_5_62060	-1292	-1287	gaccTTGACTtcat	1
W-box	D	YTGACY	Lsat_1_v5_gn_5_62060	-644	-639	tttgTTGACTttac	1
W-box	R	YTGACY	Lsat_1_v5_gn_5_62060	-524	-519	ctttTTGACTgggc	1
W-box	R	YTGACY	Lsat_1_v5_gn_5_62060	-26	-21	caagCTGACCaaga	1
MeJa-RE	D	CGTCA	Lsat_1_v5_gn_5_62060	-3710	-3706	aagtCGTCAactt	1
MeJa-RE	D	CGTCA	Lsat_1_v5_gn_5_62060	-1172	-1168	ttaaCGTCAgtcc	1
MeJa-RE	D	CGTCA	Lsat_1_v5_gn_5_62060	-1037	-1033	atatCGTCAtatc	1
MeJa-RE	R	CGTCA	Lsat_1_v5_gn_5_62060	-826	-822	cgatCGTCAcact	1
ERE_1	D	ATTTCATA	Lsat_1_v5_gn_5_62060	-2828	-2821	atgcATTTCATAttga	1
ERE_2	D	ATTTTAAA	Lsat_1_v5_gn_5_62060	-107	-100	atatATTTTAAAggat	1

## Sheet: RSAT_Table2
PatID	Strand	Pattern	SeqID	Start	End	matching_seq	Score
START_END	DR	-	PWA39112.1	-3000	-1	-	0
W-box	D	YTGACY	PWA39112.1	-2771	-2766	gaagTTGACTagtc	1
W-box	D	YTGACY	PWA39112.1	-1325	-1320	cctgTTGACCatat	1
W-box	D	YTGACY	PWA39112.1	-323	-318	aaatTTGACCtaat	1
W-box	R	YTGACY	PWA39112.1	-2863	-2858	gccaTTGACCattc	1
W-box	R	YTGACY	PWA39112.1	-2422	-2417	tgatCTGACCctcc	1
W-box	R	YTGACY	PWA39112.1	-2374	-2369	ccccTTGACTtaaa	1
W-box	R	YTGACY	PWA39112.1	-2293	-2288	ccacTTGACTtctt	1
W-box	R	YTGACY	PWA39112.1	-1464	-1459	tggtCTGACTtgtg	1
W-box	R	YTGACY	PWA39112.1	-1371	-1366	gagtTTGACCaatt	1
W-box	R	YTGACY	PWA39112.1	-1179	-1174	atccTTGACCtttc	1
GCC-box	D	GCCGCC	PWA39112.1	-134	-129	aaccGCCGCCatct	1
GCC-box	R	GCCGCC	PWA39112.1	-2505	-2500	cagaGCCGCCagaa	1
G-box	DR	CACGTG	PWA39112.1	-1029	-1024	tttaCACGTGgtat	1
MeJa-RE	D	CGTCA	PWA39112.1	-2280	-2276	ggttCGTCAagaa	1
MeJa-RE	D	CGTCA	PWA39112.1	-38	-34	ttctCGTCAaaga	1
MeJa-RE	R	CGTCA	PWA39112.1	-2445	-2441	aaccCGTCAccag	1
MeJa-RE	R	CGTCA	PWA39112.1	-2238	-2234	tcctCGTCAtcag	1
START_END	DR	-	PWA52969.1	-3001	-1	-	0
W-box	D	YTGACY	PWA52969.1	-1720	-1715	cgctTTGACTtttt	1
W-box	D	YTGACY	PWA52969.1	-652	-647	tggtTTGACCctca	1
W-box	D	YTGACY	PWA52969.1	-256	-251	tcatTTGACTaaag	1
W-box	D	YTGACY	PWA52969.1	-191	-186	acttTTGACTccaa	1
W-box	R	YTGACY	PWA52969.1	-1893	-1888	ctctTTGACTcata	1
W-box	R	YTGACY	PWA52969.1	-1423	-1418	acttTTGACTtata	1
W-box	R	YTGACY	PWA52969.1	-283	-278	gatgTTGACCaatt	1
W-box	R	YTGACY	PWA52969.1	-200	-195	aaagTTGACTaaag	1
G-box	DR	CACGTG	PWA52969.1	-338	-333	tatgCACGTGttgt	1
MeJa-RE	D	CGTCA	PWA52969.1	-2627	-2623	caaaCGTCAgtaa	1
MeJa-RE	D	CGTCA	PWA52969.1	-2501	-2497	actaCGTCAcagc	1
MeJa-RE	D	CGTCA	PWA52969.1	-1274	-1270	taaaCGTCAaaag	1
MeJa-RE	R	CGTCA	PWA52969.1	-1856	-1852	tgtgCGTCAccta	1
ERE_1	D	ATTTCATA	PWA52969.1	-426	-419	atgtATTTCATAtact	1
ERE_2	D	ATTTTAAA	PWA52969.1	-1305	-1298	atacATTTTAAAgttg	1
START_END	DR	-	PWA78774.1	-3000	-1	-	0
W-box	D	YTGACY	PWA78774.1	-2907	-2902	ctccTTGACTgttc	1
W-box	D	YTGACY	PWA78774.1	-2638	-2633	gatcCTGACCaatt	1
W-box	D	YTGACY	PWA78774.1	-1666	-1661	tttcTTGACTcctc	1
W-box	D	YTGACY	PWA78774.1	-1269	-1264	tccgTTGACTtgtg	1
W-box	D	YTGACY	PWA78774.1	-85	-80	ggtaTTGACTttgg	1
W-box	R	YTGACY	PWA78774.1	-1332	-1327	agatCTGACCctta	1
W-box	R	YTGACY	PWA78774.1	-143	-138	agttTTGACTttaa	1
GCC-box	D	GCCGCC	PWA78774.1	-2933	-2928	gattGCCGCCatgg	1
MeJa-RE	D	CGTCA	PWA78774.1	-1248	-1244	gtttCGTCAtcct	1
MeJa-RE	D	CGTCA	PWA78774.1	-724	-720	tataCGTCAtcaa	1
MeJa-RE	R	CGTCA	PWA78774.1	-999	-995	ctctCGTCAaagg	1
START_END	DR	-	PWA73483.1	-3020	-1	-	0
W-box	D	YTGACY	PWA73483.1	-3000	-2995	atatTTGACTcgat	1
W-box	D	YTGACY	PWA73483.1	-1893	-1888	gggcTTGACTttga	1
W-box	D	YTGACY	PWA73483.1	-1887	-1882	gactTTGACTaaat	1
W-box	D	YTGACY	PWA73483.1	-165	-160	catcTTGACCataa	1
W-box	R	YTGACY	PWA73483.1	-2593	-2588	cgtgTTGACCcggg	1
GCC-box	R	GCCGCC	PWA73483.1	-810	-805	attcGCCGCCaaat	1
G-box	DR	CACGTG	PWA73483.1	-594	-589	gtgtCACGTGtttc	1
MeJa-RE	D	CGTCA	PWA73483.1	-1012	-1008	aattCGTCAtgcc	1
MeJa-RE	D	CGTCA	PWA73483.1	-968	-964	ctcaCGTCAcgcc	1
MeJa-RE	R	CGTCA	PWA73483.1	-2197	-2193	ttgcCGTCAtttt	1
MeJa-RE	R	CGTCA	PWA73483.1	-1228	-1224	atgcCGTCAcccc	1
MeJa-RE	R	CGTCA	PWA73483.1	-409	-405	tattCGTCAatga	1
ERE_1	D	ATTTCATA	PWA73483.1	-1118	-1111	ttttATTTCATAtata	1
ERE_2	D	ATTTTAAA	PWA73483.1	-224	-217	gctcATTTTAAAgatt	1
START_END	DR	-	PWA66309.1	-3000	-1	-	0
W-box	D	YTGACY	PWA66309.1	-2965	-2960	aaatTTGACCatac	1
W-box	D	YTGACY	PWA66309.1	-1749	-1744	gggcTTGACTttga	1
W-box	D	YTGACY	PWA66309.1	-1743	-1738	gactTTGACTaaat	1
W-box	D	YTGACY	PWA66309.1	-26	-21	catcTTGACCataa	1
W-box	R	YTGACY	PWA66309.1	-2576	-2571	ggacTTGACCatac	1
GCC-box	R	GCCGCC	PWA66309.1	-672	-667	attcGCCGCCaaat	1
G-box	DR	CACGTG	PWA66309.1	-456	-451	gtgtCACGTGtttc	1
MeJa-RE	D	CGTCA	PWA66309.1	-2278	-2274	ctcgCGTCAgaca	1
MeJa-RE	D	CGTCA	PWA66309.1	-874	-870	aattCGTCAtgcc	1
MeJa-RE	D	CGTCA	PWA66309.1	-830	-826	ctcaCGTCAcgcc	1
MeJa-RE	R	CGTCA	PWA66309.1	-2052	-2048	ttgcCGTCAtttt	1
MeJa-RE	R	CGTCA	PWA66309.1	-1090	-1086	atgcCGTCAcccc	1
MeJa-RE	R	CGTCA	PWA66309.1	-747	-743	ggtgCGTCAtatc	1
MeJa-RE	R	CGTCA	PWA66309.1	-271	-267	tattCGTCAatga	1
ERE_1	D	ATTTCATA	PWA66309.1	-980	-973	ttttATTTCATAtata	1
ERE_2	D	ATTTTAAA	PWA66309.1	-85	-78	gctcATTTTAAAgatt	1
